# Supplementary material for: Sleep-related hypermotor epilepsy associated mutations uncover important kinetic roles of α4β2- nicotinic acetylcholine receptor intracellular structures
Source: PLoS One. 2021 Mar 3;16(3):e0247825. doi: 10.1371/journal.pone.0247825 (PMC7928491; doi:10.1371/journal.pone.0247825)
Supplement: S1 Data — Excel file contains single-channel data for SHE-containing α4β2 nAChR single-channel parameters calculated using QuB for each patch. Averages, S.E.M, and outlier test calculations are included. (XLSX) [file pone.0247825.s001.xlsx]

## Sheet: a4R336Hb2 HS
File	Receptor	td?	tcrit? (no excluding events)	Open Amp (using tcrit all events)		Ratio Amps Mut /WT (1.50)	closed tau 1 (all events, no tcrit)	Ratio Closed tau 1 Mut /WT (0.9)	0.01	Fold Change (Mut / WT 0.41)		closed tau2 (all events, no tcrit)	Ratio Closed tau 2 Mut /WT (500)	0.02	Fold Change (Mut / WT 0.63)		closed tau3 (all events, no tcrit)	closed tau 4 (all events, no tcrit)		open tau 1 (all events, no tcrit)	Ratio Open tau 1 Mut /WT (0.7)	0.01	Fold Change (Mut / WT 0.69)		open tau 2 (all events, no tcrit)	Ratio Open tau 2 Mut /WT (2.1)	0.02	Fold Change (Mut / WT 0.31)			occ2 (all events, tcrit)	occ2 (>2events)	WT fold change (.6520 +- 0.0305)		tau1 C (using tcrit, >2events)	tau1 O (using tcrit, >2events)		# of burst (>2events)	Total # of events	Burst/Total Events	Fold Change (WT 0.3248)		# of single events	Single/Total		Lifetime (all events)	Lifetime (>2 events)
ACh EC50 (1.3uM)-only 1st min																				ACh EC50 (1.3uM)-only 1st min																		ACh EC50 (1.3uM)-only 1st min
112013_0025	a4R336Hb2 HS	10	1.4	1.138		0.758667	0.3364	0.373778	0.287	0.7		191.4	0.3828	0.713	1.13175					0.5826	0.832286	0.7545	1.09348		1.772	0.84381	0.2455	0.791935			0.9019	0.6695	1.02684		0.299	0.919		55	355	0.15493	0.477		355	1		0.9982	0.9771
112013_0028	a4R336Hb2 HS	10	1.89	1.662		1.108	0.6061	0.673444	0.1142	0.278537		332.3	0.6646	0.8858	1.40603					0.7249	1.03557	0.2857	0.414058		2.994	1.42571	0.7143	2.30419			0.9519	0.5937	0.910583		0.5217	0.7831		13	182	0.0714286	0.219916		169	0.928571		2.718	2.55
112013_0030	a4R336Hb2 HS	10	3.523	1.289		0.859333	1.346	1.49556	0.3515	0.857317		87.2	0.1744	0.6485	1.02937					0.3466	0.495143	0.6054	0.877391		3.35	1.59524	0.3946	1.2729			0.8429	0.4091	0.627454		1.03	0.9359		153	671	0.228018	0.702026		518	0.771982		2.63	4.505
2014_03_11_0004	a4R336Hb2 HS	5	4.658	1.473		0.982	1.724	1.91556	0.3589	0.875366		531.6	1.0632	0.1718	0.272698										1.94	0.92381					0.8516	0.5673	0.870092		1.351	2.005		109	327	0.333333	1.02627		218	0.666667		3.263	5.942
102413_0011	a4R336Hb2 HS	10	2.73	1.529		1.01933	1.084	1.20444	0.1715	0.418293		162.9	0.3258	0.8285	1.31508					0.1162	0.166	0.8413	1.21928		0.6882	0.327714	0.1587	0.511935			0.9595	0.6977	1.07009		0.5033	1.574		34	510	0.0666667	0.205255		476	0.933333		1.762	2.208
2014_10_14_0000	a4R336Hb2 HS	50	5.7	1.246		0.830667	0.4107	0.456333	0.323	0.787805										1.011	1.44429										0.966	0.8294	1.27209		1.044	2.219		8	59	0.135593	0.417467		51	0.864407		2.16	2.338
2014_10_14_0008	a4R336Hb2 HS	15	5.29	1.142		0.761333	0.8596	0.955111	0.3977	0.97										0.2638	0.376857	0.6897	0.999565		0.951	0.452857	0.3103	1.00097			0.739							0	11				11	1		0.7077
2014_10_14_0037	a4R336Hb2 HS	25	1.65	1.301		0.867333	0.3489	0.387667	0.368	0.897561		171.9	0.3438	0.632	1.00317					1.002	1.43143	0.6751	0.978406		2.961	1.41	0.3249	1.04806			0.9671	0.7206	1.10521		0.5257	2.286		40	396	0.10101	0.310992		356	0.89899		2.618	2.745
mean			3.35512	1.3475	#DIV/0!	0.898333	0.839463	0.932736	0.296475	0.72311		246.217	0.492433	0.6466	1.02635		#DIV/0!	#DIV/0!	#DIV/0!	0.578157	0.825939	0.64195	0.930362		2.09374	0.99702	0.35805	1.155			0.897487	0.641043	0.983195		0.753529	1.53171		51.5	313.875	0.155854	0.479847	#DIV/0!	269.25	0.882994	#DIV/0!	2.10711	3.03787	#DIV/0!	#DIV/0!
stdev			1.70022	0.188835	#DIV/0!	0.12589	0.51147	0.5683	0.101364	0.24723		161.003	0.322006	0.253126	0.401788		#DIV/0!	#DIV/0!	#DIV/0!	0.354587	0.506553	0.191852	0.278047		1.04478	0.497513	0.191852	0.618879			0.0815645	0.133731	0.205109		0.385712	0.652933		53.567	223.19	0.0959234	0.295331	#DIV/0!	187.656	0.114464	#DIV/0!	0.890716	1.65003	#DIV/0!	#DIV/0!
+2x SD Imax			6.75556	1.72517	#DIV/0!	1.15011	1.8624	2.06934	0.499204	1.21757		568.223	1.13645	1.15285	1.82993		#DIV/0!	#DIV/0!	#DIV/0!	1.28733	1.83905	1.02565	1.48646		4.1833	1.99205	0.741755	2.39276			1.06062	0.908506	1.39341		1.52495	2.83758		158.634	760.255	0.347701	1.07051	#DIV/0!	644.562	1.11192	#DIV/0!	3.88854	6.33792	#DIV/0!	#DIV/0!
-2x SD Imax			-0.0453105	0.96983	#DIV/0!	0.646554	-0.183477	-0.203864	0.0937461	0.228649		-75.7893	-0.151579	0.140347	0.222773		#DIV/0!	#DIV/0!	#DIV/0!	-0.131017	-0.187167	0.258245	0.374268		0.00418993	0.0019952	-0.025655	-0.082758			0.734359	0.37358	0.572976		-0.0178957	0.225847		-55.6341	-132.505	-0.0359926	-0.110815	#DIV/0!	-106.062	0.654065	#DIV/0!	0.325681	-0.26218	#DIV/0!	#DIV/0!
SEM			0.601118	0.0667632	#DIV/0!	0.0445088	0.180832	0.200924	0.0358377	0.0874091		65.7292	0.131458	0.103338	0.164029		#DIV/0!	#DIV/0!	#DIV/0!	0.134021	0.191459	0.0783234	0.113512		0.394888	0.188042	0.0783234	0.252656			0.0288374	0.0505457	0.0775241		0.145785	0.246786		18.9388	78.9096	0.0362556	0.111624	#DIV/0!	66.3464	0.0404693	#DIV/0!	0.314915	0.623651	#DIV/0!	#DIV/0!
[truncated: 10 more columns]

## Sheet: a4b2V337G HS
File	Receptor	td?	tcrit? (no excluding events)	Open Amp (using tcrit all events)	Ratio Amps Mut /WT (1.50)		closed tau 1 (all events, no tcrit)	Ratio Closed tau 1 Mut /WT (0.9)	0.01	Fold Change (Mut / WT 0.41)		closed tau2 (all events, no tcrit)	Ratio Closed tau 2 Mut /WT (500)	0.02	Fold Change (Mut / WT 0.63)		open tau 1 (all events, no tcrit)	Ratio Open tau 1 Mut /WT (0.7)	0.01	Fold Change (Mut / WT 0.69)		open tau 2 (all events, no tcrit)	Ratio Open tau 2 Mut /WT (2.1)	0.02	Fold Change (Mut / WT 0.31)		occ2 (all events, tcrit)	occ2 (>2events)	Fold Change (WT .6520)		tau1 C (using tcrit, >2events)	tau1 O (using tcrit, >2events)		# of burst (>2events)	Total # of events	Burst/Total Events	Fold Change (WT 0.3248)		# of single events	Single/Total		Lifetime (all events)	Lifetime (>2 events)
ACh EC50 (1.3uM)-only 1st min
102413_0016	a4b2V337G HS	2.5	2.34	0.8546	0.569733		0.6399	0.711	0.1769	0.431463		646.2	1.2924	0.8231	1.30651		0.8378	1.19686	0.2676	0.387826		2.985		0.7324	2.36258		0.9754	0.7666	1.17577					17	91	0.186813	0.575164		74	0.813187			2.262
102413_0017	a4b2V337G HS	2.5	2.09	1.201	0.800667		0.443	0.492222	0.4044	0.986341		346.8	0.6936	0.5956	0.945397		0.5445	0.777857	0.7177	1.04014		2.332	1.11048	0.2823	0.910645		0.8299	0.5794	0.88865		0.3977	0.6748		50	163	0.306748	0.944423		163	1		1.392	0.834
2014_03_19_0004	a4b2V337G HS	5	4.11	0.9099	0.6066		0.7866	0.874	0.2558	0.623902		2218	4.436	0.7442	1.18127		0.3876	0.553714	1	1.44928							0.8189	0.4833	0.741258		0.604	0.5083		5	26	0.192308	0.59208		21	0.807692		0.5915	1.676
2014_03_19_0007	a4b2V337G HS	20	4.11 (too few evetns to getcrit)	1.044	0.696		2.296	2.55111	0.02781	0.0678293		1868	3.736	0.9722	1.54317		0.3068	0.438286	0.8448	1.22435		3.133	1.4919	0.1552	0.500645		0.9665	0.205639	0.315396					1	33	0.030303	0.0932975		32	0.969697		1.095	3.015
2015_03_24_0008	a4b2V337G HS	10	2.72	0.9603	0.6402		0.8751	0.972333	0.4677	1.14073		67.91	0.13582	0.4945	0.784921		0.6824	0.974857	0.5055	0.732609		2.554	1.21619	0.4945	1.59516		0.8019	0.75	1.15031		0.6816	2.788		95	228	0.416667	1.28284		133	0.583333		1.645	1.888
2015_03_24_0012	a4b2V337G HS	20	2.32	0.8745	0.583		0.9011	1.00122				256.7	0.5134				0.5307	0.758143	0.9318	1.35043		1.865	0.888095	0.06801	0.219387		0.632	0.5791	0.88819		0.5302	0.8436		160	227	0.704846	2.17009		67	0.295154		0.667	0.6804
mean			2.716	0.97405	0.649367		0.990283	1.10031	0.266522	0.650054		900.602	1.8012	0.72592	1.15225		0.5483	0.783286	0.711233	1.03077		2.5738	1.17667	0.346482	1.11768	#DIV/0!	0.837433	0.560673	0.859928		0.553375	1.20368	#DIV/0!	54.6667	128	0.306281	0.942983		81.6667	0.744844		1.0781	1.7259	#DIV/0!	#DIV/0!	#DIV/0!	#DIV/0!	#DIV/0!	#DIV/0!
stdev			0.811375	0.130294	0.0868624		0.661799	0.735333	0.176503	0.430495		911.131	1.82226	0.18773	0.297984		0.19301	0.275728	0.278946	0.40427		0.510648	0.250727	0.268839	0.867221	#DIV/0!	0.126142	0.205415	0.315054		0.120798	1.06505	#DIV/0!	62.4649	91.4593	0.234293	0.721345		55.9845	0.265553		0.454416	0.879375	#DIV/0!	#DIV/0!	#DIV/0!	#DIV/0!	#DIV/0!	#DIV/0!
+2x SD Imax			4.33875	1.23464	0.823091		2.31388	2.57098	0.619528	1.51104		2722.86	5.44573	1.10138	1.74822		0.93432	1.33474	1.26913	1.83931		3.5951	1.67812	0.884159	2.85213	#DIV/0!	1.08972	0.971503	1.49004		0.794971	3.33378	#DIV/0!	179.597	310.919	0.774866	2.38567		193.636	1.27595		1.98693	3.48465	#DIV/0!	#DIV/0!	#DIV/0!	#DIV/0!	#DIV/0!	#DIV/0!
-2x SD Imax			1.09325	0.713463	0.475642		-0.333315	-0.37035	-0.0864843	-0.210937		-921.66	-1.84332	0.35046	0.556285		0.16228	0.231829	0.153341	0.222234		1.5525	0.675213	-0.191195	-0.616759	#DIV/0!	0.58515	0.149843	0.22982		0.311779	-0.926425	#DIV/0!	-70.2632	-54.9186	-0.162305	-0.499706		-30.3024	0.213739		0.169267	-0.0328505	#DIV/0!	#DIV/0!	#DIV/0!	#DIV/0!	#DIV/0!	#DIV/0!
SEM			0.362858	0.0531921	0.0354614		0.270178	0.300198	0.0789346	0.192523		371.968	0.743935	0.0839555	0.133263		0.0787959	0.112566	0.113879	0.165042		0.228369	0.125363	0.120228	0.387833	#DIV/0!	0.0514972	0.0838604	0.12862		0.0603989	0.532525	#DIV/0!	25.5012	37.3381	0.0956496	0.294488		22.8556	0.108411		0.203221	0.359003	#DIV/0!	#DIV/0!	#DIV/0!	#DIV/0!	#DIV/0!	#DIV/0!
[truncated: 6 more columns]

## Sheet: a4R336Hb2 LS low ACh
File	Receptor	td?	tcrit? (no excluding events)	SM Open Amp (using tcrit all events)	SM Ratio MUT/ WT (1.2)	LG Open Amp (using tcrit all events)	LG Ratio MUT/ WT (2.21)	# of lg/sm events	total # of events	proportion of lg/sm events		closed tau 1 (all events)	Ratio Closed tau 1 Mut /WT (1.3)	0.01	Ratio Closed tau 1 Mut /WT (0.11 for 0.7 or 0.25 for 30uM))		closed tau2 (all events)	Ratio Closed tau 2 Mut /WT (120)	0.02	Ratio Closed tau 2% Mut /WT (0.38 for 0.7 or 0.35 for 30uM))		closed tau3 (all events)	Ratio Closed tau 3 Mut /WT (700)	0.03	Ratio Closed tau 3% Mut /WT (0.40 for 0.7 or 0.38 for 30uM))			open tau 1 (all events)	Ratio Open tau 1 Mut /WT (0.5)	%1O	Ratio Open tau 1% Mut /WT (0.80 for 0.7 uM or 0.70 for 30uM))		open tau 2 (all events)	Ratio Open tau 1 Mut /WT (2.4)	%2O	Ratio Open tau 2% Mut /WT (0.20 for 0.7 uM or 0.3 for 30uM))		occ2 (all events)	occ2 (>2events)	Occ2 Sm (>2events)		tau1 C (using tcrit, >2events)	tau1 O (using tcrit, >2events)	SM Closed(>2events)	SM Open (>2events)	Fold change (WT 0.58		# of burst (>2events)	Total # of events
EC50 (0.7 uM) (1st phase)-only first 2 mins												EC50 (0.7 uM) (1st phase)-only first 2 mins																EC50 (0.7 uM) (1st phase)-only first 2 mins										EC50 (0.7 uM) (1st phase)-only first 2 mins				EC50 (0.7 uM) (1st phase)-only first 2 mins						EC50 (0.7 uM) (1st phase)-only first 2 mins
020314_0016	a4R336Hb2 LS	30	1.84			2.023	0.915385	7	25	0.28				0.1622	1.47455		230.4	1.92	0.7079	1.86289		1238	1.76857	0.1299	0.32475			0.4706	0.9412	0.5422	0.67775		1.378	0.574167	0.4578	2.289		0.9649				no lg						0	7
				1.098	0.915			18	25	0.72																												0.9176		0.2587				0.9196	0.2249	0.387759		2	18
020414_0001	a4R336Hb2 LS	20	2.33			2.592	1.17285	13	108	0.12037		0.9008	0.692923	0.07394	0.672182		140.6	1.17167	0.3364	0.885263		1407	2.01	0.5897	1.47425			0.8576	1.7152	0.946	1.1825		3.871	1.61292	0.05397	0.26985		1				no large						0	13
				0.9962	0.830167			95	108	0.87963																												0.9171		0.4179				0.642	0.7595	1.30948		9	95
020414_0008	a4R336Hb2 LS	2.5	1.2			1.883	0.852036	8	28	0.285714		0.3173	0.244077	0.09509	0.864455		92.36	0.769667	0.166	0.436842		5188	7.41143	0.7389	1.84725			0.5752	1.1504	0.4368	0.546		2.05	0.854167	0.5632	2.816		0.9509				no large						0	8
				0.9502	0.791833			20	28	0.714286																														0.5288								2	20
2014_10_027_0025	a4R336Hb2 LS	15	2.45			2.095	0.947964	96	240	0.4		0.6795	0.522692	0.2236	2.03273		273.8	2.28167	0.6763	1.77974		908.5	1.29786	0.1001	0.25025			0.4578	0.9156	0.7046	0.88075		2	0.833333	0.2954	1.477		0.8674	0.7058			0.8594	2.096					7	96
				1.013	0.844167			144	240	0.6																												0.8996		0.4304				0.5745	0.4328	0.746207		10	144
020314_0014	a4R336Hb2 LS	5	5.13			1.725	0.780543	15	89	0.168539		0.5846	0.449692	0.1433	1.30273		99.41	0.828417	0.2787	0.733421		1569	2.24143	0.5781	1.44525			1.115	2.23	0.9352	1.169		2.225	0.927083	0.06478	0.3239		0.9976										0	15
				1.181	0.984167			74	89	0.831461																												0.9328		0.5608				1.086	1.073	1.85		11	74
mean			2.59	1.04768	0.873067	2.0636	0.933756	49	98	0.5	#DIV/0!	0.62055	0.477346	0.139626	1.26933		167.314	1.39428	0.43306	1.13963		2062.1	2.94586	0.42734	1.06835		#DIV/0!	0.69524	1.39048	0.71296	0.8912		2.3048	0.960333	0.28703	1.43515	#DIV/0!	0.938656	0.7058	0.43932	#DIV/0!	0.8594	2.096	0.805525	0.62255	1.07336	#DIV/0!	4.1	49
stdev			1.50278	0.0917354	0.0764462	0.327531	0.148204	49.0736	82.4271	0.282175	#DIV/0!	0.241708	0.185929	0.0588915	0.535377		81.0275	0.675229	0.244537	0.643519		1764.48	2.52068	0.292282	0.730706		#DIV/0!	0.284521	0.569043	0.228687	0.285859		0.93222	0.388425	0.2287	1.1435	#DIV/0!	0.0441889	#DIV/0!	0.118243	#DIV/0!	#DIV/0!	#DIV/0!	0.239299	0.372286	0.641873	#DIV/0!	4.60555	49.0736
+2x SD Imax			5.59556	1.23115	1.02596	2.71866	1.23016	147.147	262.854	1.06435	#DIV/0!	1.10397	0.849204	0.257409	2.34008		329.369	2.74474	0.922135	2.42667		5591.05	7.98721	1.0119	2.52976		#DIV/0!	1.26428	2.52857	1.17033	1.46292		4.16924	1.73718	0.74443	3.72215	#DIV/0!	1.02703	#DIV/0!	0.675807	#DIV/0!	#DIV/0!	#DIV/0!	1.28412	1.36712	2.35711	#DIV/0!	13.3111	147.147
-2x SD Imax			-0.415562	0.864209	0.720174	1.40854	0.637347	-49.1473	-66.8541	-0.0643507	#DIV/0!	0.137134	0.105488	0.0218431	0.198573		5.25906	0.0438255	-0.0560146	-0.147407		-1466.85	-2.0955	-0.157224	-0.393061		#DIV/0!	0.126197	0.252394	0.255585	0.319482		0.44036	0.183484	-0.17037	-0.851848	#DIV/0!	0.850278	#DIV/0!	0.202833	#DIV/0!	#DIV/0!	#DIV/0!	0.326927	-0.122022	-0.210384	#DIV/0!	-5.1111	-49.1473
SEM			0.672064	0.0410253	0.0341878	0.146476	0.066279	15.5184	26.0657	0.0892317	#DIV/0!	0.120854	0.0929646	0.0263371	0.239428		36.2366	0.301972	0.10936	0.287791		789.097	1.12728	0.130713	0.326781		#DIV/0!	0.127242	0.254484	0.102272	0.12784		0.416901	0.173709	0.102278	0.511388	#DIV/0!	0.0147296	#DIV/0!	0.0528801	#DIV/0!	#DIV/0!	#DIV/0!	0.11965	0.186143	0.320936	#DIV/0!	1.4564	15.5184
[truncated: 22 more columns]

## Sheet: a4R336Hb2 LS high ACh
File	Receptor	td?	tcrit? (no excluding events)	SM Open Amp (using tcrit all events)	SM Ratio MUT/ WT (1.17)	LG Open Amp (using tcrit all events)	LG Ratio MUT/ WT (1.93)	# of lg/sm events	total # of events	proportion of lg/sm events		closed tau 1 (all events)	Ratio Closed tau 1 Mut /WT (0.66)	0.01	Ratio Closed tau 1 Mut /WT ( 0.25 for 30uM))		closed tau2 (all events)	Ratio Closed tau 2 Mut /WT (28)	0.02	Ratio Closed tau 2% Mut /WT (0.35 for 30uM))		closed tau3 (all events)	Ratio Closed tau 3 Mut /WT (290)	0.03	Ratio Closed tau 3% Mut /WT ( 0.38 for 30uM))		open tau 1 (all events)	Ratio Open tau 1 Mut /WT (.37)	%1O	Ratio Open tau 1% Mut /WT (0.70 for 30uM))		open tau 2 (all events)	Ratio Open tau 2 Mut /WT (1.4)	%2O	Ratio Open tau 2% Mut /WT (0.20 for 0.7 uM or 0.3 for 30uM))		occ2 (all events)	occ2 (>2events)	LG Fold Change (0.64)	Occ2 Sm (>2events)	Fold change (WT 0.55)		tau1 C (using tcrit, >2events)	tau1 O (using tcrit, >2events)	SM Closed(>2events)	LG Open (>2events)	Fold change (WT 0.64)		# of burst (>2events)
ACh EC50 (30uM) (2nd phase)-only 1st 2min analyzed for 2 amp states																						ACh EC50 (30uM) (2nd phase)-only 1st 2min analyzed for 2 amp states																					ACh EC50 (30uM) (2nd phase)-only 1st 2min analyzed for 2 amp states
102413_0000	a4R336Hb2 LS	5	1.04			2.045	1.05959	174	209	0.832536		0.4511	0.683485	0.1438	0.5752		20.84	0.744286	0.2954	0.844		337.3	1.1631	0.5607	1.47553		0.9675	2.61486									0.9592	0.7731	1.20797				0.275	1.416					28
				1.062	0.907692			35	209	0.167464																											0.9463			0.6795	1.23545				0.2981	1.266			33
020314_0000	a4R336Hb2 LS	10	2.46			1.961	1.01606	7	194	0.0360825		0.5948	0.901212	0.4964	1.9856				0.4509	1.28829							0.1401	0.378649	0.9559	1.36557		1.475	1.05357	0.4409	1.46967		0.5192	0.3085	0.482031				0.2543	0.09					4
				1.289	1.10171			187	194	0.963918																											0.6327			0.4064	0.738909				0.513	0.2927			116
020314_0002	a4R336Hb2 LS	2.5	2.6			2.21	1.14508	133	211	0.630332		0.6876	1.04182	0.4537	1.8148				0.3233	0.923714				0.223	0.586842		0.2783	0.752162	0.9596	1.37086		0.8875	0.633929	0.04036	0.134533		0.6789	0.4908	0.766875				0.6139	0.5864					24
				1.277	1.09145			78	211	0.369668																											0.796			0.3525	0.640909					0.4682			24
2014_10_28_0010	a4R336Hb2 LS	10	1.09			2.342	1.21347	916	2355	0.38896		0.5157	0.781364	0.1367	0.5468		17.73	0.633214	0.5132	1.46629		64.03	0.220793	0.3501	0.921316		0.4956	1.33946	0.804	1.14857		1.395	0.996429	0.196	0.653333		0.8156	0.7108	1.11062				0.2944	1.019					206
				1.321	1.12906			1439	2355	0.61104																											0.8453			0.5392	0.980364				0.3375	0.528			185
2014_10_28_0025	a4R336Hb2 LS	10	0.76			1.931	1.00052	408	902	0.452328		0.2839	0.430152	0.2407	0.9628		42.53	1.51893	0.4208	1.20229		256.2	0.883448	0.3385	0.890789		0.5154	1.39297	0.6799	0.971286		2.212	1.58	0.3201	1.067		0.7274	0.6501	1.01578				0.1953	0.6156					229
				1.161	0.992308			494	902	0.547672																											0.8328			0.6248	1.136				0.1417	0.5978			190
2014_10_28_0033	a4R336Hb2 LS	15	1.28			1.951	1.01088	493	2896	0.170235		0.4979	0.754394	0.05426	0.21704		10.09	0.360357	0.4092	1.16914		31.1	0.107241	0.5366	1.41211		0.6691	1.80838	0.7941	1.13443		2.345	1.675	0.2059	0.686333		0.5676	0.5513	0.861406				0.4397	1.009					156
				1.161	0.992308			2403	2896	0.829765																											0.8122			0.6166	1.12109				0.3961	1.031			721
2014_10_28_0044	a4R336Hb2 LS	10	0.56			2.045	1.05959	1703	4021	0.423526		0.5387	0.816212	0.06335	0.2534		10.49	0.374643	0.4333	1.238		30.42	0.104897	0.5034	1.32474		0.858	2.31892	0.8618	1.23114		2.943	2.10214	0.1382	0.460667		0.8795	0.7861	1.22828				0.2057	1.435					196
				1.177	1.00598			2318	4021	0.576474																											0.885			0.6463	1.17509				0.2458	0.9166			150
2014_03_30_0013	a4R336Hb2 LS	15	1.47			1.692	0.876684	480	941	0.510096		0.5237	0.793485	0.3838	1.5352		13.72	0.49	0.2268	0.648		186.3	0.642414	0.3893	1.02447		0.4317	1.16676				1.612	1.15143				0.9358	0.8207	1.28234				0.4693						97
				1.053	0.9			461	941	0.489904																											0.9729			0.8828	1.60509				0.3367				23
mean			1.4075	1.18762	1.01506	2.02212	1.04773	733.062	1466.12	0.5	#DIV/0!	0.511675	0.775265	0.246589	0.986355		19.2333	0.686905	0.384112	1.09746		150.892	0.520316	0.414514	1.09083	#DIV/0!	0.544462	1.47152	0.84255	1.20364		1.8385	1.31321	0.223577	0.745256	#DIV/0!	0.8004	0.636425	0.994414	0.593513	1.07911		0.34345	0.881571	0.324129	0.728614		#DIV/0!	148.875
stdev			0.748651	0.101059	0.0863749	0.194475	0.100764	797.755	1401.43	0.250887	#DIV/0!	0.116184	0.176036	0.176218	0.704873		12.1492	0.433901	0.0939865	0.268533		129.229	0.445616	0.123435	0.324828	#DIV/0!	0.278542	0.752817	0.106965	0.152808		0.695281	0.496629	0.14034	0.4678	#DIV/0!	0.139749	0.175965	0.274946	0.165369	0.30067		0.148424	0.485021	0.116392	0.348988		#DIV/0!	171.68
+2x SD Imax			2.9048	1.38974	1.18781	2.41108	1.24926	2328.57	4268.98	1.00177	#DIV/0!	0.744043	1.12734	0.599025	2.3961		43.5318	1.55471	0.572085	1.63453		409.349	1.41155	0.661384	1.74048	#DIV/0!	1.10155	2.97715	1.05648	1.50926		3.22906	2.30647	0.504257	1.68086	#DIV/0!	1.0799	0.988355	1.54431	0.92425	1.68045		0.640298	1.85161	0.556912	1.42659		#DIV/0!	492.235
-2x SD Imax			-0.0898023	0.985508	0.842314	1.63317	0.846204	-862.447	-1336.73	-0.00177483	#DIV/0!	0.279307	0.423192	-0.105848	-0.423391		-5.06513	-0.180898	0.19614	0.560399		-107.565	-0.370915	0.167645	0.441171	#DIV/0!	-0.0126218	-0.0341129	0.628619	0.898027		0.447938	0.319956	-0.0571034	-0.190345	#DIV/0!	0.520902	0.284495	0.444523	0.262775	0.477773		0.0466018	-0.0884712	0.0913452	0.0306389		#DIV/0!	-194.485
SEM			0.264688	0.0357296	0.0305381	0.0687575	0.0356256	199.439	350.357	0.0627219	#DIV/0!	0.0410772	0.0622383	0.0623026	0.24921		4.9599	0.177139	0.0332292	0.0949407		52.7573	0.181922	0.0466539	0.122773	#DIV/0!	0.0984795	0.266161	0.0436685	0.0623835		0.262791	0.187708	0.0572936	0.190979	#DIV/0!	0.0349373	0.0622131	0.097208	0.0584666	0.106303		0.0524758	0.183321	0.0439919	0.131905		#DIV/0!	42.92
[truncated: 20 more columns]

## Sheet: a4b2V337G LS low ACh
File	Receptor	td?	tcrit? (no excluding events)	Open Amp (using tcrit all events)	SM Ratio MUT/ WT (1.2)	LG Open Amp (using tcrit all events)	LG Ratio MUT/ WT (2.21)	# of lg/sm events	total # of events	proportion of lg/sm events		closed tau 1 (all events)	Ratio Closed tau 1 Mut /WT (1.3)	0.01	Ratio Closed tau 1 Mut /WT (0.11 for 0.7 or 0.25 for 30uM))		closed tau2 (all events)	Ratio Closed tau 2 Mut /WT (120)	0.02	Ratio Closed tau 2% Mut /WT (0.38 for 0.7 or 0.35 for 30uM))		closed tau3 (all events)	Ratio Closed tau 3 Mut /WT (700)	0.03	Ratio Closed tau 3% Mut /WT (0.40 for 0.7 or 0.38 for 30uM))		open tau 1 (all events)	Ratio Open tau 1 Mut /WT (0.5)	%1O	Ratio Open tau 1% Mut /WT (0.80 for 0.7 uM or 0.70 for 30uM))		open tau 2 (all events)	Ratio Open tau 1 Mut /WT (2.4)	%2O	Ratio Open tau 2% Mut /WT (0.20 for 0.7 uM or 0.3 for 30uM))		occ2 (all events)	occ2 (>2events)	Fold Change WT LG (.69)	Occ2 (>2events) SM	Fold Change WT SM (0.58)		occ all events lg+sm	occ all events lg+sm (>2events)		LGtau1 C (using tcrit, >2events)	LGtau1 O (using tcrit, >2events)	SM Closed(>2events)	SM Open (>2events)
EC50 (0.7 uM) (1st phase)-only first 2 mins																																										EC50 (0.7 uM) (1st phase)-only first 2 mins							EC50 (0.7 uM) (1st phase)-only first 2 mins
012914_0009	a4b2V337G LS	30	4.82			1.981		171	406	0.421182		3.259	2.50692	0.07507	0.682455		88.09	0.734083	0.3214	0.845789		394.8	0.564	0.6035	1.50875		0.7281	1.4562	0.9766	1.22075		3.802	1.58417	0.02342	0.1171		0.9583	0.3731	0.540725				0.949	0.4908		1.78	1.46
				0.9337	0.778083			235	406	0.578818																											0.9423			0.2542	0.438276							1.864	0.3643
012914_0013	a4b2V337G LS	30	3.34			1.993	0.90181	62	438	0.141553		1.063	0.817692	0.3361	3.05545		103.1	0.859167	0.4546	1.19632		640.2	0.914571	0.2094	0.5235		0.5119	1.0238	0.6407	0.800875		1.93	0.804167	0.3593	1.7965		0.9429	0.4945	0.716667				0.9271	0.6308		1.338	1.4
				0.8432	0.702667			376	438	0.858447																											0.927			0.6433	1.10914							0.6608	1.6
2014_10_27_0068	a4b2V337G LS	20	1.44			1.562	0.706787	45	80	0.5625		0.3365	0.258846	0.07781	0.707364		28.72	0.239333	0.1699	0.447105		637.5	0.910714	0.7513	1.87825		0.3244	0.6488	0.7187	0.898375		3.974	1.65583	0.2813	1.4065		0.9856	0.8872	1.2858				0.958	0.6787		0.4633	0.4688
				1.02	0.85			35	80	0.4375																											0.9213			0.3659	0.630862							0.559	0.319
2014_10_27_0076	a4b2V337G LS	25	1.55			1.813	0.820362	119	238	0.5		0.8998	0.692154	0.07637	0.694273		84.51	0.70425	0.364	0.957895		611	0.872857	0.5596	1.399		0.4668	0.9336	0.9319	1.16487		3.089	1.28708	0.06813	0.34065		0.9917	0.6737	0.976377				0.9691	0.5177		0.4917	2.211
				1.009	0.840833			119	238	0.5																											0.9494			0.4657	0.802931							0.4251	0.2748
2014_12_12_0045	a4b2V337G LS	12	1.28			1.823	0.824887	163	358	0.455307		0.5024	0.386462	0.1907	1.73364		12.01	0.100083	0.174	0.457895		406.3	0.580429	0.6353	1.58825		0.8336	1.6672	0.4845	0.605625		3.918	1.6325	0.5155	2.5775		0.937	0.8902	1.29014				0.8943	0.8385		0.3971	4.19
				1.069	0.890833			195	358	0.544693																											0.8582			0.7864	1.35586							0.2502	1.781
mean			2.486	0.97498	0.812483	1.8344	0.813462	152	304	0.5	#DIV/0!	1.21214	0.932415	0.15121	1.37464		63.286	0.527383	0.29678	0.781		537.96	0.768514	0.55182	1.37955	#DIV/0!	0.57296	1.14592	0.75048	0.9381		3.3426	1.39275	0.24953	1.24765	#DIV/0!	0.94137	0.66374	0.961942	0.5031	0.867414	#DIV/0!	0.9395	0.6313	#DIV/0!	0.89402	1.94596	0.75182	0.86782
stdev			1.54932	0.0881674	0.0734728	0.174238	0.0803388	102.639	138.089	0.176761	#DIV/0!	1.18109	0.908532	0.114597	1.04179		40.2333	0.335278	0.123699	0.325522		126.021	0.18003	0.204171	0.510429	#DIV/0!	0.205415	0.410831	0.204848	0.25606		0.866105	0.360877	0.204836	1.02418	#DIV/0!	0.0371025	0.231534	0.335556	0.213359	0.367861	#DIV/0!	0.0296035	0.139485	#DIV/0!	0.627772	1.39841	0.640464	0.754386
+2x SD Imax			5.58463	1.15131	0.959429	2.18288	0.974139	357.277	580.177	0.853523	#DIV/0!	3.57432	2.74948	0.380403	3.45821		143.753	1.19794	0.544177	1.43204		790.002	1.12857	0.960163	2.40041	#DIV/0!	0.983791	1.96758	1.16018	1.45022		5.07481	2.1145	0.659201	3.29601	#DIV/0!	1.01558	1.12681	1.63305	0.929819	1.60314	#DIV/0!	0.998707	0.91027	#DIV/0!	2.14956	4.74278	2.03275	2.37659
-2x SD Imax			-0.612632	0.798645	0.665538	1.48592	0.652784	-53.277	27.8229	0.146477	#DIV/0!	-1.15004	-0.884649	-0.0779835	-0.708941		-17.1807	-0.143172	0.049383	0.129955		285.918	0.408454	0.143477	0.358693	#DIV/0!	0.162129	0.324258	0.340784	0.425981		1.61039	0.670996	-0.160141	-0.800706	#DIV/0!	0.867165	0.200673	0.29083	0.0763814	0.131692	#DIV/0!	0.880293	0.35233	#DIV/0!	-0.361523	-0.850858	-0.529108	-0.640952
SEM			0.692875	0.0394296	0.032858	0.0779215	0.0401694	32.4572	43.6674	0.0558968	#DIV/0!	0.5282	0.406308	0.0512492	0.465902		17.9929	0.149941	0.0553197	0.145578		56.3583	0.0805119	0.0913083	0.228271	#DIV/0!	0.0918646	0.183729	0.0916107	0.114513		0.387334	0.161389	0.0916053	0.458026	#DIV/0!	0.0117328	0.103545	0.150065	0.0954172	0.164512	#DIV/0!	0.0132391	0.0623795	#DIV/0!	0.280748	0.625388	0.286424	0.337372
[truncated: 24 more columns]

## Sheet: a4b2V337G LS high ACh
File	Receptor	td?	tcrit? (no excluding events)	Open Amp (using tcrit all events)	SM Ratio MUT/ WT (1.17)	LG Open Amp (using tcrit all events)	LG Ratio MUT/ WT (1.93)	# of lg/sm events	total # of events	proportion of lg/sm events		closed tau 1 (all events)	Ratio Closed tau 1 Mut /WT (0.66)	0.01	Ratio Closed tau 1 Mut /WT ( 0.25 for 30uM))		closed tau2 (all events)	Ratio Closed tau 2 Mut /WT (28)	0.02	Ratio Closed tau 2% Mut /WT (0.35 for 30uM))		closed tau3 (all events)	Ratio Closed tau 3 Mut /WT (290)	0.03	Ratio Closed tau 3% Mut /WT ( 0.38 for 30uM))		open tau 1 (all events)	Ratio Open tau 1 Mut /WT (.37)	%1O	Ratio Open tau 1% Mut /WT (0.70 for 30uM))		open tau 2 (all events)	Ratio Open tau 2 Mut /WT (1.4)	%2O	Ratio Open tau 2% Mut /WT ( 0.3 for 30uM))		occ2 (all events)	occ2 (>2events)	LG Fold change (WT 0.64)	Occ2 (>2events) SM	SM Fold Change (.55)		occ all events lg+sm	occ all events lg+sm (>2events)		LGtau1 C (using tcrit, >2events)	LGtau1 O (using tcrit, >2events)	SM Closed(>2events)	SM Open (>2events)
ACh EC50 (30uM) (2nd phase)-only 1st 2min analyzed for 2 amp states																						ACh EC50 (30uM) (2nd phase)-only 1st 2min analyzed for 2 amp states
112613_0000	a4b2V337G LS	20	0.52			1.929	0.999482	10	11	0.909091		0.16	0.242424	0.07434	0.29736		79.11	2.82536	0.4399	1.25686		6201	21.3828	0.4858	1.27842		1.823	4.92703	0.269	0.384286		2.105	1.50357	0.731	2.43667		0.9829	0.9163					0.9844	0.9163		0.15	2.24
				0.4788	0.409231			1	11		0.0909091																										1
112613_0005	a4b2V337G LS	20	0.76			2.159	1.11865	22	57	0.385965		0.4388	0.664848	0.04313	0.17252		12	0.428571	0.1241	0.354571		2051	7.07241	0.8327	2.19132		0.2057	0.555946	0.4616	0.659429		2.181	1.55786	0.5384	1.79467		1						0.9667	0.7062
				1.221	1.04359			35	57		0.614035																										0.9467			0.7062	1.284							0.2666	1.226
102313_0018	a4b2V337G LS	5	3.74			1.731	0.896891	44	82	0.536585		1.399	2.1197	0.2001	0.8004		125.5	4.48214	0.4713	1.34657		3054	10.531	0.3286	0.864737		0.2485	0.671622	0.449	0.641429		2.018	1.44143	0.551	1.83667		0.9664	0.6889	1.07641				0.9058	0.4612		0.7171	1.534
				0.9579	0.818718			38	82		0.463415																										0.8379			0.3601	0.654727							1.377	1.288
012814_0004	a4b2V337G LS	40	1.22			1.661	0.860622	21	26	0.807692		0.4308	0.652727	0.1591	0.6364		40.82	1.45786	0.5315	1.51857		4818	16.6138	0.3095	0.814474							2.337	1.66929	1	3.33333		0.9818	0.8734	1.36469				0.9853	0.8734		0.2267	3.232
				0.7247	0.619402			5	26		0.192308																										1												0.3991
012814_0008	a4b2V337G LS	20	1.7			1.817	0.941451	65	307	0.211726							198.3	7.08214	0.5548	1.58514		1259	4.34138	0.2026	0.533158		0.8214	2.22	0.8631	1.233		2.505	1.78929	0.1369	0.456333		0.9736	0.7139	1.11547				0.9765	0.5626		0.6893	1.99
				0.988	0.844444			242	307		0.788274																										0.9773			0.4936	0.897455							0.4417	0.4304
2014_12_11_0019	a4b2V337G LS	2.5	1.66			1.761	0.912435	120	246	0.487805		0.6017	0.911667	0.1718	0.6872		69.03	2.46536	0.4553	1.30086		788.7	2.71966	0.3729	0.981316		0.8594	2.3227	0.9342	1.33457		2.91	2.07857	0.06578	0.219267		0.9256	0.6973	1.08953				0.8462	0.6293		0.6536	1.72
				1.036	0.88547			126	246		0.512195																										0.7693			0.585	1.06364							0.4851	1.031
2015_03_23_0005	a4b2V337G LS	15	1.66			2.28	1.18135	27	44	0.613636		0.4695	0.711364	0.09414	0.37656		58.54	2.09071	0.09928	0.283657		1663	5.73448	0.8066	2.12263		0.6586	1.78	0.9207	1.31529		2.191	1.565	0.07931	0.264367		0.9391	0.8168	1.27625				0.9758	0.8689		0.363	1.46
				0.8874	0.758462			17	44		0.386364																										1
mean			1.60857	0.899114	0.768474	1.90543	0.987269	55.2143	110.429	0.564643	0.435357	0.5833	0.883788	0.123768	0.495073		83.3286	2.97602	0.382311	1.09232		2833.53	9.77079	0.476957	1.25515	#DIV/0!	0.769433	2.07955	0.6496	0.928		2.321	1.65786	0.443199	1.47733	#DIV/0!	0.950043	0.784433	1.18447	0.536225	0.974955	#DIV/0!	0.948671	0.716843	#DIV/0!	0.466617	2.02933	0.6426	0.8749
stdev			1.04982	0.238372	0.203736	0.232382	0.120405	66.2503	112.393	0.239195	0.239195	0.424729	0.643529	0.0619765	0.247906		61.5472	2.19811	0.189452	0.541291		1998.73	6.89218	0.248813	0.654771	#DIV/0!	0.586898	1.58621	0.290005	0.414293		0.304411	0.217437	0.361068	1.20356	#DIV/0!	0.0677148	0.0980258	0.128797	0.146182	0.265785	#DIV/0!	0.0529024	0.175279	#DIV/0!	0.25133	0.656889	0.498627	0.430771
+2x SD Imax			3.7082	1.37586	1.17595	2.37019	1.22808	187.715	335.215	1.04303	0.913747	1.43276	2.17085	0.247721	0.990885		206.423	7.37225	0.761215	2.1749		6830.99	23.5551	0.974583	2.56469	#DIV/0!	1.94323	5.25197	1.22961	1.75659		2.92982	2.09273	1.16533	3.88445	#DIV/0!	1.08547	0.980485	1.44206	0.828589	1.50652	#DIV/0!	1.05448	1.0674	#DIV/0!	0.969278	3.34311	1.63985	1.73644
-2x SD Imax			-0.491061	0.422371	0.361001	1.44067	0.746459	-77.2863	-114.358	0.0862534	-0.0430327	-0.266159	-0.403271	-0.000184658	-0.000738632		-39.7658	-1.42021	0.00340756	0.00973589		-1163.93	-4.01356	-0.0206686	-0.054391	#DIV/0!	-0.404363	-1.09287	0.0695894	0.0994135		1.71218	1.22298	-0.278937	-0.929791	#DIV/0!	0.814613	0.588382	0.926876	0.243861	0.443384	#DIV/0!	0.842867	0.366285	#DIV/0!	-0.0360443	0.715555	-0.354654	0.0133572
SEM			0.396793	0.090096	0.0770051	0.0878321	0.0455088	17.7061	30.0384	0.0904071	0.0904071	0.173395	0.26272	0.0253018	0.101207		23.2626	0.830809	0.0716061	0.204589		755.449	2.605	0.0940424	0.24748	#DIV/0!	0.2396	0.647568	0.118394	0.169135		0.115057	0.0821834	0.136471	0.454903	#DIV/0!	0.0180975	0.0400189	0.0575996	0.0730909	0.132893	#DIV/0!	0.0199952	0.0662491	#DIV/0!	0.102605	0.268174	0.249313	0.192647
[truncated: 21 more columns]
