# Supplementary material for: Sleep-related hypermotor epilepsy associated mutations uncover important kinetic roles of α4β2- nicotinic acetylcholine receptor intracellular structures
Source: PLoS One. 2021 Mar 3;16(3):e0247825. doi: 10.1371/journal.pone.0247825 (PMC7928491; doi:10.1371/journal.pone.0247825)
Supplement: S3 Data — Raw data values for each patch for SHE-containing α4β2-nAChR as measured by QuB. Data for each patch has been pooled into a single column. LS-isoform data has been separated by event amplitude class. (XLSX) [file pone.0247825.s003.xlsx]

## Sheet: a4R336Hb2 HS
ACh EC50 (1.3uM)-only 1st min
Interburst interval	Pooled
	101.19
	71.35
	177.98
	10.095
	203.85
	45.18
	377.81
	17.06
	152.62
	87.3751
	40.48
	166.355
	2.155
	471.325
	47.94
	81.6799
	196.72
	25.7
	19.4349
	24.1852
	28.4299
	218.59
	64.3399
	88.61
	18.615
	2.03011
	164.335
	1227.98
	99.955
	125.845
	40.1197
	197.08
	17.5797
	161.135
	123.795
	155.775
	544.29
	54.4903
	192.42
	401.72
	55.7104
	15.2348
	179.63
	188.815
	45.4251
	65.8351
	8.08476
	186.43
	118.865
	40.9849
	94.0753
	74.9099
	136.4
	378.73
	23.9001
	133.809
	892.065
	472.431
	1058.06
	146.415
	2.9159
	77.6141
	466.696
	14.2249
	255.27
	2.4797
	94.0403
	97.0398
	55.5249
	113.945
	21.5401
	65.265
	66.4904
	52.3848
	217.245
	156.785
	49.7797
	113.615
	243.305
	119.236
	133.045
	145.585
	146.534
	14.1102
	89.8647
	587.36
	172.115
	271.16
	170.23
	1029.18
	130.751
	599.975
	114.745
	105.06
	48.6342
	132.75
	52.2905
	508.511
	84.4645
	568.796
	91.0549
	427.5
	165.844
	352.186
	110.1
	184.505
	23.3601
	11.0498
	4.9256
	77.3897
	2.57496
	4.83504
	222.495
	17.1039
	328.736
	33.3341
	119.45
	19.4568
	76.3547
	361.565
	9.10085
	675.423
	798.175
	85.116
	146.645
	77.0493
	243.625
	34.1949
	287.721
	382.619
	60.4313
	39.9736
	193.395
	221.202
	29.7992
	33.8947
	252.575
	67.1845
	197.171
	2.71896
	6.43126
	10.4092
	133.966
	89.0351
	73.225
	8.23848
	478.736
	133.075
	309.025
	72.6756
	400.25
	139.244
	52.7148
	104.235
	157.026
	290.543
	304.396
	292.495
	124.29
	304.094
	447.355
	1.85577
	17.629
	6.55005
	114.604
	33.2757
	3.68952
	137.506
	44.3604
	22.9195
	64.2347
	359.611
	48.5145
	37.7596
	6.11968
	23.9959
	10.9993
	369.421
	167.6
	183.445
	87.0252
	28.2783
	1.67168
	5.81849
	89.1647
	681.511
	21.9168
	27.9318
	889.819
	806.993
	152.523
	7.31713
	233.176
	382.82
	79.6875
	330.348
	308.054
	159.256
	106.737
	435.637
	131.906
	236.758
	421.41
	18.2616
	477.897
	56.2472
	294.638
	314.245
	329.631
	265.561
	906.866
	11.3646
	64.9378
	357.032
	113.647
	129.278
	31.3764
	154.848
	52.8347
	45.584
	259.821
	20.8602
	36.1402
	454.133
	56.6405
	14.9208
	26.9847
	33.3926
	36.282
	556.344
	119.287
	357.898
	20.3322
	231.688
	116.416
	10.9618
	650.819
	676.127
	476.767
	19.5781
	256.249
	186.989
	450.161
	346.913
	420.07
	53.4619
	1.86313
	288.986
	108.68
	604.935
	71.7786
	296.075
	167.933
	262.128
	16.7494
	52.3451
	90.2161
	135.855
	373.017
	10.6373
	29.3062
	163.101
	74.3809
	447.86
	37.5225
	61.6884
	229.902
	236.905
	162.07
	34.7825
	65.5996
	126.134
	45.1892
	259.672
	27.9289
	2.402
	45.3879
	14.1016
	115.295
	80.3161
	154.554
	550.5
	208.846
	322.41
	511.565
	22.5786
	559.395
	329.742
	240.723
	663.889
	63.3825
	720.096
	1003.03
	143.884
	96.7812
	38.0714
	427.143
	167.704
	1.78509
	337.458
	12.0576
	14.1344
	78.8347
	424.409
	259.02
	540.435
	65.02
	269.84
	123.275
	135.985
	224.64
	339.15
	3.39002
	144.59
	17.4201
	88.635
	86.9049
	41.2251
	512.065
	35.155
	491.89
	193.915
	176.98
	594.855
	40.0046
	7.01521
	164.95
	338.235
	40.5399
	132.745
	28.3051
	265.92
	10.37
	14.5296
	12.9903
	384.35
	109.155
	162.665
	65.5502
	133.985
	409.7
	44.1852
	249.29
	42.03
	113.34
	79.6901
	14.2652
	6.3146
	49.8853
	760.55
	12.5803
	26.5243
	3.76042
	44.7398
	378.26
	547.84
	30.2902
	53.7449
	136.315
	431.521
	356.339
	27.2102
	1213.62
	106.41
	182.035
	235.015
	88.4942
	23.3854
	492.215
	86.0046
	98.5001
	18.38
	112.38
	278.76
	76.6449
	229.035
	282.96
	59.9606
	43.9747
	38.0403
	9.77512
	87.8696
	262.01
	1721.42
	439.169
	386.261
	104.49
	65.2555
	2.84928
	232.699
	37.6314
	163.235
	7.14541
	331.923
	116.382
	8.47838
	40.0015
	390.05
	342.369
	1747.5
	140.704
	42.5556
	7.27078
	32.4144
	56.1702
	267.604
	4.5448
	273.885
	21.6902
	153.285
	230.685
	12.9441
	27.5216
	868.074
	173.851
	159.299
	551.726
	2543.81
	522.721
	325.235
	477.626
	794.679
	113.56
	126.495
	89.5593
	17.2104
	9.22097
	7.06917
	7.41518
	32.7454
	1616.13
	122.985
	405.12
	37.6845
	350.479
	77.3418
	305.141
	204.29
	113.075
	906.889
	730.358
	195.052
	1904.89
	446.873
	419.6
	1213.34
	36.1077
	369.095
	204.014
	206.002
	1100.29
	846.782
	216.283
	51.453
	1040.09
	1188.86
	1584.98
	790.099
	2719.72
	69.5446
	702.054
	572.452
	1635.87
	419.833
	407.696
	106.71
	117.974
	507.352
	261.815
	395.094
	395.651
	2686.23
	403.296
	124.222
	357.496
	5.08
	99.73
	38.42
	73.475
	118.265
	8.615
	71.025
	75.195
	20.47
	184.975
	96.53
	62.13
	5.48505
	122.25
	54.365
	17.175
	42.025
	25.8699
	16.0301
	39.155
	14.9999
	32.27
	44.175
	34.575
	5.27509
	5.93497
	44.56
	11.4801
	34.01
	21.565
	96.7751
	5.95995
	27.51
	54.6199
	74.275
	10.57
	37.9101
	50.07
	28.45
	74.925
	41.3499
	9.14483
	4.43498
	11.3451
	28.7551
	98.9799
	3.93005
	7.50007
	49.53
	83.4599
	22.8201
	67.6699
	42.945
	67.805
	106.395
	47.8198
	3.85009
	59.85
	11.8751
	13.9349
	130.8
	70.0901
	10.7349
	51.57
	132.79
	18.0249
	14.88
	58.7651
	222.16
	76.8299
	135.3
	30.0299
	37.0151
	7.05977
	14.4601
	170.885
	274.935
	40.8651
	9.54489
	36.1251
	28.115
	319.285
	124.68
	16.9898
	100.715
	40.0002
	15.9998
	33.965
	31.3653
	49.1349
	4.1049
	7.04508
	4.50014
	4.21481
	10.9299
	5.63506
	5.71975
	6.8803
	25.4451
	21.6748
	23.7353
	7.46472
	34.8102
	145.515
	81.5501
	139.815
	7.77492
	15.0649
	59.7602
	35.1751
	116.625
	65.2101
	66.7948
	3.95001
	90.1204
	223.575
	28.97
	18.8149
	223.095
	3.99497
	4.88996
	13.965
	70.855
	29.405
	52.4052
	127.635
	67.6999
	29.01
	41.8902
	147.305
	113.16
	18.1898
	34.38
	7.18497
	22.8598
	341.49
	133.35
	12.8543
	44.9458
	89.2592
	172.741
	102.595
	19.1804
	32.6697
	5.25012
	18.165
	9.58017
	87.1153
	47.4346
	22.4354
	11.1196
	281.59
	127.56
	147.7
	23.5245
	42.6949
	39.3902
	23.3095
	21.5255
	76.9896
	3.91513
	108.345
	43.7451
	36.3151
	95.5143
	343.63
	38.1152
	92.1051
	45.3494
	4.53056
	36.7293
	15.4008
	59.23
	198.47
	105.71
	4.65954
	138.531
	72.6694
	35.7255
	24.5095
	44.1704
	85.3901
	150.559
	32.8658
	47.0998
	5.9947
	33.2447
	61.5107
	168.675
	66.0201
	94.8197
	163.15
	152.98
	67.2755
	93.4095
	104.165
	49.2452
	15.0645
	167.001
	71.2644
	65.3258
	20.8943
	27.0054
	45.725
	55.1545
	24.3955
	33.6598
	73.6404
	41.4193
	14.9454
	10.1098
	128.6
	240.2
	139.266
	143.245
	241.385
	128.615
	175.9
	94.1305
	29.1795
	152.13
	93.8152
	7.01006
	158.43
	26.2647
	13.3947
	98.2756
	134.589
	118.77
	8.39062
	124.281
	24.4995
	74.3604
	37.2485
	46.1459
	121.666
	15.7792
	13.2458
	27.1888
	32.245
	36.4646
	40.5956
	43.4505
	24.7051
	77.7153
	16.6193
	8.86901
	66.4109
	47.8396
	9.55475
	61.6402
	31.9401
	141.125
	72.5057
	29.5898
	93.5394
	73.1409
	73.5155
	81.0951
	165.875
	38.5241
	26.6707
	30.414
	20.9356
	12.2145
	10.6366
	12.369
	8.34549
	125.32
	117.645
	56.4156
	130.671
	10.2402
	26.034
	13.3359
	42.0589
	78.915
	5.56001
	271.46
	27.4397
	144.471
	74.4045
	29.4048
	32.8907
	139.24
	10.5356
	50.5145
	91.4496
	119.046
	253.954
	87.7293
	77.0995
	118.796
	16.0254
	73.3689
	5.26037
	32.5742
	21.8596
	155.511
	15.5042
	96.9201
	11.1558
	12.3103
	63.4135
	60.835
	33.71
	72.1157
	162.25
	43.7859
	143.82
	152.824
	37.3258
	33.0951
	48.0242
	90.2413
	7.46426
	7.00398
	22.1518
	293.478
	83.8068
	63.6297
	20.2849
	54.825
	42.9846
	17.3801
	4.41901
	33.2615
	5.33481
	11.5247
	126.775
	73.0741
	29.6
	12.1462
	107.025
	195.009
	14.3903
	13.1651
	312.376
	69.1202
	114.559
	9.60519
	58.4143
	15.7054
	33.2252
	30.7553
	10.5938
	25.4154
	92.5211
	61.4546
	51.6303
	10.6203
	84.8643
	34.1648
	22.7509
	39.599
	83.7555
	4.12931
	19.5199
	39.8202
	99.2709
	6.68882
	5.84009
	25.7807
	36.6406
	32.0635
	7.20041
	36.7595
	9.81091
	11.5708
	21.6333
	109.456
	22.3501
	12.1289
	119.826
	70.2091
	25.5654
	91.2493
	55.8259
	22.3603
	154.304
	94.3699
	31.9397
	57.1152
	178.366
	54.4791
	141.78
	57.5612
	15.3391
	15.9501
	5.05599
	150.65
	21.3795
	170.489
	26.8405
	115.325
	11.1299
	15.6803
	19.7951
	3.84579
	6.33963
	5.46022
	396.325
	38.7099
	47.5106
	69.6601
	125.774
	20.3305
	59.6596
	30.6695
	106.14
	6.25541
	77.7655
	12.8139
	22.82
	199.411
	77.4404
	11.6444
	7.51002
	154.944
	24.3116
	52.8986
	195.266
	28.3808
	63.8945
	111.445
	17.0007
	13.3443
	115.825
	63.7863
	156.525
	20.1438
	183.42
	5.39965
	8.98504
	7.5759
	89.2594
	91.3608
	37.1184
	30.4832
	141.142
	73.1491
	4.00452
	10.7899
	77.4866
	160.335
	166.755
	127.619
	141.556
	400.35
	66.2543
	71.9704
	114.435
	87.5951
	18.7196
	15.8252
	25.8156
	64.0543
	31.405
	41.4446
	132.395
	14.8608
	56.5948
	74.3158
	85.5444
	7.77392
	5.0299
	4.01034
	4.47012
	231.379
	133.255
	4.48237
	59.6292
	28.763
	108.363
	31.188
	10.5091
	189.495
	112.447
	21.3536
	12.687
	4.58442
	17.8517
	35.5289
	19.1011
	33.3798
	7.01848
	29.7198
	186.964
	108.77
	268.002
	18.2688
	49.6015
	7.6036
	19.6052
	17.5075
	5.93287
	97.681
	95.8933
	156.443
	69.382
	281.77
	59.981
	25.3088
	173.795
	8.69628
	5.33109
	28.6889
	14.7531
	53.3478
	27.5152
	51.6445
	56.8544
	7.61956
	56.1251
	9.66143
	28.3893
	26.3462
	37.7424
	181.723
	115.894
	106.218
	256.87
	71.1316
	417.542
	4.51013
	43.8418
	107.814
	381.584
	59.0265
	212.922
	192.393
	160.138
	4.58637
	116.888
	10.0554
	371.7
	215.677
	38.384
	385.093
	4.93366
	19.8648
	13.4968
	197.246
	143.581
	211.802
	33.7812
	136.509
	23.2232
	3.74517
	27.9682
	28.4317
	320.002
	4.51957
	78.0786
	143.876
	12.4759
	42.6945
	250.01
	220.66
	10.3297
	42.5867
	17.9404
	430.19
	80.7633
	263.546
	63.9853
	218.261
	80.8481
	65.0285
	78.2671
	88.5156
	320.261
	230.125
	10.0031
	76.9614
	18.6024
	4.27495
	87.4
	403.141
	48.9449
	79.7324
	263.117
	396.431
	708.762
	567.818
	9.07663
	564.231
	57.8549
	8.17954
	49.1555
	102.574
	32.4888
	196.797
	396.255
	737.032
	244.178
	298.075
	61.5718
	90.0553
	369.151
	321.314
	31.6605
	21.3176
	78.8373
	360.448
	323.564
	99.79
	187.318
	31.8953
	12.9516
	68.2316
	305.975
	261.626
	26.3279
	670.851
	7.81074
	18.3923
	12.6154
	30.6315
	147.304
	175.643
	23.1131
	333.551
	158.336
	38.6474
	45.6402
	90.9862
	207.464
	274.637
	22.2339
	760.86
	107.016
	281.334
	270.442
	117.559
	130.248
	175.505
	101.177
	49.0338
	53.0091
	102.013
	407.353
	873.735
	807.207
	276.958
	176.72
	647.604
	58.2292
	375.478
	43.325
	13.28
	266.405
	13.815
	23.62
	547.935
	102.08
	24.7951
	43.3849
	8.06501
	21.43
	27.565
	11.2701
	131.045
	76.99
	6.78504
	6.87497
	10.485
	39.0549
	11967.8
	3376.56
	1277.1
	2825.55
	653.575
	1433.29
	392.576
	295.454
	50.2404
	10.0255
	33.425
	596.723
	97.7606
	61.2951
	1293.06
	14.14
	49.7309
	24.3436
	1.81542
	9.74575
	3.92969
	7.23466
	255.34
	532.93
	139.59
	265.69
	2.4752
	262.629
	50.0506
	82.53
	9.24964
	21.5905
	466.805
	2.46076
	170.653
	185.35
	6.29093
	161.236
	3.77838
	80.0308
	1.53055
	190.904
	149.58
	520.662
	174.449
	80.2452
	6.16483
	7.10032
	192.74
	510.855
	91.7306
	6.12034
	569.941
	172.024
	4.02052
	30.4897
	3.50531
	47.2541
	29.3506
	31.0692
	35.3417
	217.879
	131.099
	348.132
	2.73574
	1.41758
	1.41606
	1.98106
	559.254
	1.89958
	1.48959
	41.5365
	2.70598
	46.2397
	128.625
	156.044
	471.259
	26.5185
	1.47181
	57.2414
	324.685
	145.495
	2.16011
	2.07823
	21.0324
	67.8882
	62.3223
	29.448
	17.6218
	15.4429
	14.5957
	9.6552
	2.12393
	570.504
	6.56007
	68.1263
	31.6945
	6.10945
	10.6171
	2.86094
	4.48443
	21.4757
	4.50356
	14.5535
	77.7766
	17.1293
	17.0857
	11.2341
	207.98
	249.746
	5.96858
	5.22872
	12.3753
	38.0419
	2.23813
	141.862
	6.68702
	495.632
	84.1208
	1.68356
	36.9057
	23.4287
	5.05743
	15.0191
	14.0709
	57.7133
	146.784
	4.93545
	121.777
	1.46419
	62.4895
	1.73378
	726.395
	700.09
	181.34
	188.491
	712.609
	4.23361
	602.175
	228.919
	39.8652
	6.96534
	5.60068
	7.75552
	29.0687
	1.73668
	5.37606
	6.75249
	576.305
	35.2717
	7.68896
	240.496
	152.655
	133.106
	145.81
	473.167
	135.027
	60.7991
	1.60985
	10.5637
	25.1094
	1.79068
	27.231
	64.249
	5.76683
	51.0378
	51.8615
	32.2554
	154.251
	6.89856
	18.7585
	14.7016
	1308.15
	90.8842
	4.03798
	32.0279
	16.1408
	1.46604
	15.267
	28.503
	4.67776
	289.73
	218.306
	104.945
	1.56453
	14.6591
	6.51584
	112.226
	39.584
	12.4209
	137.834
	4.85526
	11.4382
	31.3119
	3.76217
	28.4358
	9.54043
	2.38212
	14.3446
	48.7229
	1.74675
	15.0802
	3.50102
	40.2013
	61.0864
	22.4995
	4.43452
	2.67564
	3.31721
	3.16524
	7.02394
	26.26
	3.30588
	47.0498
	18.0628
	2.02553
	5.35952
	83.999
	39.9569
	45.7566
	4.35341
	3.34839
	92.4865
	122.019
	51.9609
	77.8646
	28.4941
	71.1181
	7.21484
	283.953
	22.2355
	195.436
	2.13844
	24.9721
	67.6254
	122.132
	15.7869
	3.35957
	7.96577
	43.8578
	321.377
	111.434
	47.1461
	3.33375
	31.1742
	151.926
	210.065
	3.30952
	680.007
	1.83296
	2.87114
	396.486
	17.5241
	11.1683
	2.74526
	453.677
	1.45731
	30.4582
	37.66
	12.9617
	53.3814
	10.0336
	68.527
	18.7646
	44.2655
	25.9729
	213.512
	115.19
	552.424
	75.6438
	2.05902
	4.41749
	61.5925
	1.50926
	72.3646
	502.394
	70.722
	15.9009
	203.22
	96.9918
	35.7249
	285.873
	3.48427
	5.40094
	230.368
	3.6138
	19.6457
	308.64
	10.6208
	62.1992
	36.7554
	3.78424
	2.36128
	38.9742
	21.5389
	61.5599
	13.2666
	291.78
	357.195
	235.687
	1.67291
	5.76125
	346.073
	363.869
	186.212
	25.3156
	135.839
	112.56
	43.5007
	330.963
	359.093
	3.17766
	664.879
	73.5972
	17.5934
	27.3302
	10.7539
	2.5551
	3.45028
	20.2549
	2.43091
	1.751
	6.97776
	4.02229
	51.0445
	1.84094
	4.44239
	4.8899
	10.6304
	45.5278
	58.3388
	4.29292
	12.4117
	2.49501
	74.1167
	1.80324
	8.96414
	14.3067
	255.456
	29.53
	69.4194
	91.028
	97.5449
	17.2774
	11.1718
	18.1085
	59.0166
	21.1431
	34.4134
	130.295
	90.672
	66.2024
	4.80448
	108.573
	16.6042
	31.7003
	7.00506
	217.048
	68.0959
	54.4633
	55.012
	31.58
	70.1
	1.82
	30.76
	291.62
	2.42001
	82.46
	23.28
	218.2
	2.53998
	82.1
	172.68
	95
	10.52
	4.73997
	264.14
	18.32
	246
	35.6
	25.2001
	39.42
	21.26
	3.09997
	46.8001
	363.76
	20.18
	90.4201
	388.36
	32.6602
	12.5399
	6.69991
	58.1801
	3.59986
	157.9
	71.1002
	272.8
	135.18
	365.68
	7.94003
	184.38
	172.42
	13.48
	219.2
	24.02
	101.46
	329.06
	389.68
	75.7201
	375.44
	109.22
	58.7201
	7.64008
	42.9798
	193.1
	142.42
	248.44
	21.5197
	97.4204
	434.44
	46.0598
	309.54
	20.9207
	63.0597
	210.84
	167.619
	66.5203
	160.46
	196.54
	174.481
	2.27986
	277.3
	32.1008
	297.879
	86.4
	7.40029
	130.06
	27.6394
	11.2599
	50.1008
	26.2395
	59.6598
	57.3205
	41.3
	148.601
	11.5794
	169.08
	196.92
	63.0807
	4.22002
	60.9995
	113.78
	31.4602
	23.16
	315.66
	17.7399
	198.62
	29.9594
	22.8002
	26.0205
	75.2198
	223.64
	8.13914
	219.721
	29.2997
	198.46
	71.1398
	381.42
	29.06
	139.72
	67.2795
	36.2406
	63.6202
	74.2794
	13.7604
	14.2196
	141.08
	32.3199
	59.6201
	10.0201
	44.2996
	171.361
	198.52
	107.14
	308.36
	240.5
	58.6202
	89.0194
	226.5
	298.86
	176.821
	148.58
	149.339
	128.501
	88.2402
	48.1188
	25.0396
	46.2395
	218.862
	65.7995
	13.8204
	257.339
	134.22
	46.2814
	13.5209
	26.8596
	251.76
	193.92
	7.25903
	90.3804
	49.0801
	33.4203
	21.9598
	6.51981
	110.46
	54.9001
	39.9213
	3.13867
	6.2406
	84.3605
	97.3989
	20.84
	30.481
	81.4389
	40.7804
	23.2003
	65.3208
	404.199
	56.2995
	51.9
	35.5412
	18.5986
	265.762
	163.079
	58.3403
	143.681
	56.2397
	19.6192
	30.1013
	10.6803
	319.319
	107.08
	179.341
	44.2195
	77.2398
	3.7985
	324.641
	77.3594
	59.0011
	122.06
	17.4385
	22.8603
	263.621
	9.59892
	153.561
	84.0992
	32.7613
	59.6801
	141.578
	112.141
	223.94
	81.9391
	117.2
	175.161
	408.639
	203.321
	332.758
	308.841
	16.5604
	107.459
	219.84
	153.439
	38.2807
	180
	399.701
	3.38019
	223.121
	316.9
	58.1195
	129.06
	320.859
	84.3407
	16.081
	4.87893
	380.761
	77.8589
	236.96
	23.4807
	61.9799
	417.72
	308.359
	27.0416
	42.1198
	53.4594
	79.1394
	52.42
	187.079
	78.3403
	150.5
	50.4396
	125.001
	76.1008
	115.8
	73.9975
	8.59969
	116.443
	28.6381
	74.1822
	321.879
	7.37953
	43.719
	203.62
	177.52
	23.3393
	97.823
	80.9386
	67.5181
	35.8583
	103.52
	41.7611
	284.958
	3.36107
	92.3793
	57.2019
	32.0808
	93.1177
	67.1816
	61.4983
	96.8994
	15.0211
	386.079
	27.5628
	5.00129
	75.3211
	218.28
	91.0605
	24.0778
	49.7827
	254.559
	91.3396
	11.9203
	40.2807
	266.961
	77.7386
	127.078
	86.4832
	148.458
	215.042
	2.7566
	5.10046
	77.5809
	3.14189
	171.018
	67.822
	19.6187
	51.2996
	137.719
	18.9599
	98.9992
	33.4215
	106.117
	59.5019
	449.2
	122.34
	144.897
	154.663
	409.698
	141.701
	146.08
	23.2215
	437.501
	160.44
	116.439
	5.37916
	49.1427
	62.1363
	36.7025
	33.0784
	63.8995
	108.103
	65.9189
	45.581
	101.982
	27.6371
	6.46181
	123.439
	41.7224
	48.0768
	275.681
	5.47925
	99.6603
	87.7193
	274.16
	64.3009
	84.7783
	10.1219
	136.72
	27.4583
	246.84
	69.7818
	122.081
	77.7964
	53.5188
	37.0203
	106.942
	147.88
	35.2001
	103.18
	48.1997
	70.0785
	12.3404
	28.1207
	169.001
	138.439
	6.11986
	62.8428
	24.8189
	93.7017
	70.9179
	10.1619
	87.1776
	36.4017
	122.678
	24.6013
	82.0791
	55.3588
	74.3196
	138.543
	365.238
	124.981
	102.58
	98.798
	26.4802
	131.902
	21.1574
	168.9
	140.037
	210.119
	286.383
	176.66
	54.8786
	37.5213
	52.5398
	190.143
	2.91867
	80.7785
	57.4225
	25.9367
	168.021
	52.7187
	53.6799
	95.5214
	39.2407
	219.68
	138.962
	196.639
	229.441
	6.27888
	95.3411
	26.8998
	179.54
	197.66
	93.7978
	81.7817
	26.8179
	131.061
	66.7584
	228.081
	35.5592
	167.861
	22.3768
	173.98
	55.6429
	5.89814
	73.1391
	232.083
	301.357
	13.4615
	372.919
	60.6601
	17.9626
	135.618
	314.72
	10.9216
	152.099
	130.302
	17.1387
	84.4589
	43.5615
	25.7574
	158.501
	102.041
	18.38
	59.1019
	13.3389
	235.439
	15.938
	211.482
	81.1174
	275.841
	21.1213
	43.4802
	224.8
	362.418
	79.8219
	155.399
	233.155
	577.02
	1025.36
	1881.3
	933.43
	50.31
	41.0301
	1588.2
	469.82
	1747.29
	240.855
	849.14
	803.25
	1696.99
	147.79
	32.9401
	609.71
	1110.48
	791.06
	1045.71
	1972.22
	2991.45
	58.085
	2108.57
	243.35
	31.08
	1196.55
	23.6599
	392.6
	8.52516
	1614.75
	1943.82
	435.365
	752.305
	1018.74
	4.82501
	7.58511
	540.395
	247.145
	716.58
	1192.96
	43.595
	90.2
	38.22
	142.615
	988.735
	202.73
	141.35
	547.73
[truncated: 404 more rows]

## Sheet: a4b2V337G HS
ACh EC50 (1.3uM)-only 1st min						*
Interburst interval	Pooled
	1038.12
	531.64
	178.7
	392.12
	72.3799
	9.04008
	306.68
	10.8201
	14.6199
	418.74
	41.7001
	61.5799
	83.9802
	29.28
	248.84
	4.40001
	920.88
	192.02
	2027.64
	685.2
	2691.82
	688.9
	2028.06
	9.82011
	64.3795
	603.44
	4795.62
	169.54
	527.28
	10.4602
	760.059
	152.962
	121.959
	236.08
	879.38
	253.981
	1873.42
	86.6004
	937.9
	1481.6
	401.26
	1355.7
	397.179
	121.88
	399.28
	735.141
	860.019
	436.761
	4045.72
	15.4385
	807.879
	60.1206
	210.701
	897.119
	4229.46
	975.579
	1059.62
	451.681
	1728.1
	1025.36
	906.9
	377.96
	339.342
	852.138
	49.0804
	634.703
	147.679
	39.4375
	203.183
	3088.28
	501.54
	1520.1
	496.678
	1272.26
	34.0392
	30.7393
	15.5184
	511.86
	220.741
	3188.38
	1706.64
	115.122
	305.078
	317.982
	446.44
	1612.34
	185.086
	4.0572
	1510.58
	1498.74
	864.375
	75.0618
	1354.48
	786.183
	1337.96
	16.8985
	550.561
	457.838
	166.865
	72.4778
	852.357
	723.727
	18.3007
	130.694
	1145.16
	199.542
	342.52
	277.302
	202.201
	3221.12
	944.853
	687.827
	464.38
	4.99469
	150.123
	8.57876
	1601.78
	2400.07
	7041.74
	252.1
	247.801
	134.179
	308.22
	6984.32
	34.5835
	833.276
	226.383
	2826.16
	1547.24
	4.28008
	5309.48
	4835.66
	12731.5
	1683.67
	2516.78
	1182.02
	1515.57
	165.128
	1707.84
	4128.11
	483.001
	8260.04
	3311.99
	9569.21
	3563.51
	8534.28
	3481.92
	435.449
	314.99
	6999.38
	16582
	6729.52
	4597.68
	5533.5
	6968.69
	20926.2
	791.446
	10184.3
	2608.13
	258.619
	1388.5
	2282.5
	712.486
	4840.43
	8544.36
	15377.4
	94.84
	162.78
	11.92
	855.18
	124.2
	575.96
	281.9
	44.5801
	600.38
	680.14
	327.12
	798.88
	692.14
	147.02
	300.26
	150.02
	201.08
	379.74
	909.18
	4.55982
	8.68002
	523.94
	470.54
	966.82
	2538.92
	125.72
	2.92054
	53.6996
	185.9
	544.441
	83.8394
	561.001
	323.06
	758.859
	418.38
	188.56
	104.701
	277.02
	158.32
	171.459
	57.7806
	18.0208
	385.959
	87.5999
	147.08
	46.1009
	312.2
	49.9985
	363.702
	211.698
	111.101
	549.519
	475.021
	6.09997
	54.08
	166.78
	842.279
	186.481
	97.3186
	32.4008
	271.32
	405.34
	83.5202
	609.839
	249.461
	111.54
	1156.76
	1424.68
	177.4
	39.7208
	514.16
	323.78
	537.621
	43.6194
	164.539
	125.86
	737.32
	314.84
	752.94
	472
	21.1197
	274.48
	75.6591
	87.2808
	2.4801
	501.28
	120.72
	313.419
	278.479
	37.7205
	36.8792
	258.24
	12.9392
	322.461
	20.9796
	486.741
	863.298
	678.998
	906.161
	383.081
	405.34
	52.4981
	48.4402
	61.3988
	696.88
	679.12
	120.9
	29.5615
	91.0402
	813.301
	230.701
	387.098
	237.901
	12.0788
	1695.3
	285.178
	65.5022
	200.237
	642.961
	208.422
	5.25981
	311.959
	1681.8
	347.622
	733.459
	77.7396
	95.4402
	18.3598
	58.1215
	239.221
	450.14
	452.877
	782.062
	300.059
	123.04
	217.239
	101.581
	520.959
	337.019
	4.40292
	1180.42
	925.516
	552.742
	1369.2
	453.359
	36.8583
	13.8592
	330.28
	283.742
	115.718
	83.8816
	280.199
	2.72052
	9.6192
	16.3803
	256.982
	1734.52
	15.9207
	131.119
	282.619
	252.939
	593.502
	132.497
	343.355
	8646.59
	1226.01
	4546.28
	182
	179.73
	6648.16
	759.99
	477
	3129.55
	910.045
	507.555
	9906.73
	1019.91
	1533.17
	23.3309
	5920.17
	3130.85
	4174.03
	56.6051
	41.0313
	2383.91
	1053.28
	698.54
	1606.52
	2788.92
	391.745
	701.145
	368.145
	1865.61
	1388.16
	2191.39
	1070.18
	2251.41
	2276.74
	1141.6
	536.78
	601.353
	738.049
	4607.34
	865.839
	1333.03
	1163.57
	2671.18
	226.291
	120.753
	47.61
	1173.23
	1702.81
	4895.42
	4244.37
	1309.98
	64.1452
	6487.51
	465.961
	741.155
	3143.06
	1877.37
	674.015
	313.464
	1212.72
	1149.65
	28.6103
	3251.24
	989.839
	68.0605
	478.031
	1929.94
	666.234
	1658.61
	1707.4
	2008.83
	464.25
	25.8773
	2066.54
	1197.99
	854.043
	58.9699
	219.5
	1432.75
	3282.43
	259.449
	2731.18
	364.055
	202.755
	463.49
	653.45
	166.3
	197.14
	536.565
	77.585
	186.925
	646.84
	626.835
	505.665
	60.8196
	226.49
	80.7803
	527.595
	565.68
	411.045
	474.94
	76.4102
	467.63
	355.125
	472.905
	449.335
	351.945
	372.07
	305.834
	440.011
	2667.92
	250.901
	569.039
	111.61
	100.635
	1010.79
	73.9701
	801.285
	86.525
	44.7946
	106.805
	113.035
	56.0146
	1140.32
	116.674
	1119.64
	125.74
	308.945
	206.585
	2197.76
	205.165
	396.636
	53.7301
	111.835
	11.6345
	1278.56
	405.755
	1444.33
	3490.09
	259.026
	406.645
	34.9835
	437.609
	266.123
	7.23764
	303.859
	784.256
	88.2902
	174.672
	664.645
	35.4782
	117.866
	203.966
	87.387
	752.775
	64.6242
	221.205
	633.691
	50.438
	31.78
	38.2838
	365.371
	562.79
	275.304
	86.9594
	86.1519
	14.7268
	545.53
	860.297
	386.704
	507.859
	232.692
	283.583
	126.161
	41.9539
	12.139
	48.0209
	45.4934
	32.8205
	76.8024
	65.8602
	46.9745
	35.4677
	44.2469
	569.406
	312.408
	56.4619
	12.7347
	28.7974
	1236.06
	181.073
	74.7543
	64.7999
	31.0658
	22.6841
	26.3512
	308.481
	66.069
	251.882
	355.992
	11.6477
	4.17472
	24.4926
	92.0572
	174.854
	1.75506
	26.6253
	2.11031
	1.22037
	32.1291
	28.8349
	249.475
	67.1364
	619.361
	1156.9
	618.079
	626.122
	3875.3
	3.75749
	784.5
	802.91
	566.67
	1848.54
	31.8199
	2767.98
	1061.45
	2630.97
	3187.01
	843.47
	2539.11
	2783.66
	82.815
	18.005
	7.295
	11.57
	12.045
	37.105
	35.53
	42.865
	48.775
	28.5
	22.585
	5.85001
	5.78497
	36.245
	7.10498
	97.625
	6.58004
	18.135
	4.08998
	7.19002
	11.865
	118.245
	6.42502
	4.545
	20.29
	4.29998
	115.22
	60.205
	154.435
	41.0001
	148.095
	18.535
	3.03009
	22.29
	18.1649
	4.86498
	4.22
	7.08008
	64.1249
	5.19003
	4.37005
	8.67997
	26.495
	39.31
	66.7201
	10.4501
	6.71497
	3.07005
	5.795
	4.14993
	11.695
	3.40001
	18.585
	10.775
	40.625
	18.45
	20.705
	19.49
	10.215
	22.01
	18.845
	3.57989
	365.505
	88.125
	43.5
	3.67484
	8.52014
	84.7399
	5.86517
	36.87
	185.67
	100.505
	7.34
	74.27
	175.49
	75.04
	26.285
	78.3051
	6.4849
	17.0552
	42.7049
	61.115
	43.6951
	90.64
	215.34
	41.725
	19.9101
	89.5799
	38.5999
	51.6403
	15.7498
	132.135
	40.2948
	4.2201
	46.6498
	45.8451
	111.275
	103.98
	129.49
	11.4251
	285.985
	10.6999
	4.92514
	60.1199
	248.745
	164.51
	4.52491
	20.6847
	161.435
	3.29491
	26.9453
	40.3797
	2.73485
	494.57
	69.59
	16.9053
	49.3198
	29.38
	4.54006
	19.3847
	7.80513
	41.8303
	24.525
	37.5901
	64.7998
	17.4102
	46.0449
	15.4201
	65.4253
	9.14479
	257.97
	10.6002
	143.52
	85.5302
	261.561
	67.0148
	6.72013
	411.63
	3.16974
	176.09
	6.00998
	3.49478
	10.1551
	38.4995
	345.966
	10.7049
	13.6595
	70.1647
	33.0304
	9.62995
	322.29
	419.579
	7.36047
	51.4653
	472.435
	11.7104
	153.225
	25.9953
	53.835
	28.8297
	64.8448
	72.4647
	5.70033
	42.13
	23.8603
	74.1647
	60.3503
	88.2247
	22.0153
	102.51
	11.7152
	10.1848
	4.17002
	11.2953
	122.144
	275.14
	16.8749
	387.381
	3.6803
	143.14
	8.91022
	75.9803
	48.7946
	37.1253
	79.2951
	19.3944
	98.8354
	15.4646
	161.496
	66.9843
	28.2854
	29.2244
	55.5551
	7.58507
	3.75038
	20.9301
	10.4297
	33.5947
	3.31047
	118.394
	64.0606
	47.3648
	6.98551
	8.31961
	7.82485
	12.8903
	297.78
	41.3501
	3.85026
	231.15
	82.9056
	11.4595
	73.9654
	73.27
	35.0949
	10.5247
	92.5305
	2.94921
	192.395
	24.3951
	5.04493
	72.1801
	699.191
	201.53
	262.014
	100.02
	22.1652
	578.685
	786.325
	2979.42
	468.28
	1379.36
	3098.54
	1398.35
	1434.67
	18989.5
	39.505
	72.7449
	70.7313
	5.50472
	42.805
	107.479
	8.05029
	4.83411
	4.68071
	15.5895
	3.50075
	17.2295
	2.51117
	8.1741
	4.74106
	8.66355
	2.93513
	5.23515
	3.45117
	13.8383
	2.97512
	54.8448
	20.7207
	8.51082
	2.63474
	7.56494
	57.9048
	3.80397
	20.1605
	49.5647
	11.7367
	24.1948
	4.24936
	4.92402
	2.9818
	14.7397
	21.4789
	11.3145
	3.67249
	2.75997
	3.85018
	10.0399
	26.8146
	23.6183
	23.7791
	4.87212
	3.82823
	2.48264
	43.0591
	36.48
	2.34942
	25.3248
	17.8467
	54.1476
	37.9509
	8.14886
	9.31436
	100.812
	13.7252
	15.9602
	66.8699
	31.2045
	47.9307
	75.5439
	6.88926
	16.5997
	10.7812
	5.84916
	6.22521
	14.24
	7.63622
	2.58496
	27.9561
	47.7892
	4.68378
	29.0414
	5.61948
	53.4162
	27.1039
	46.6802
	24.4891
	10.9957
	2.55438
	3.49444
	7.92113
	13.806
	47.237
	31.5512
	62.8139
	11.585
	12.2276
	29.7447
	2.69975
	9.8399
	23.1682
	15.0877
	44.3002
	48.2454
	88.1429
	16.402
	30.69
	106.544
	52.8553
	87.0204
	4.83313
	82.0958
	30.7007
	3.92826
	14.6287
	11.797
	156.676
	27.3329
	65.7463
	28.9645
	8.24105
	6.99934
	3.6628
	6.37464
	3.91708
	40.1855
	12.7107
	3.90207
	5.6718
	81.0582
	12.0423
	7.12938
	46.5529
	51.9235
	12.6049
	8.7982
	9.36655
	3.15331
	115.189
	31.0165
	2.47093
	3.03823
	40.645
	7.03544
	138.475
	102.991
	4.40271
	51.3466
	8.5701
	5.06082
	72.629
	37.4758
	2.89296
	130.309
	103.472
	7.07061
	4.99592
	8.51666
	37.5922
	10.886
	41.0924
	42.7043
	5.37226
	68.7496
	25.7387
	87.7849
	4.48923
	99.286
	33.7039
	142.579
	13.4199
	61.8593
	35.2022
	28.142
	134.376
	41.8338
	57.486
	65.5153
	7.65227
	115.5
	112.836
	35.5236
	92.9074
	4.65468
	27.7935
	89.2712
	88.3341
	8.52133
	194.503
	37.0057
	3.5161
	26.9299
	126.723
	170.977
	25.3981
	42.5195
	262.422
	5.05208
	6.22366
	64.1446
	44.3253
	113.659
	6.50512
	154.779
	276.705
	412.955
	18.2419
	63.9496
	556.853
	48.3532
	856.355
	414.799
	340.94
	6.96314
	2.64446
	176.636
	6.31877
	1015.84
	392.116
	1075.48
	987.322
	2478.53
	1023.24
	9.7155

## Sheet: a4R336Hb2 LS low ACh
EC50 (0.7 uM) (1st phase)-only first 2 mins
Interburst interval		Pooled
			Small Unitary Amp.	Large Uniary Amp.
			1025.83	1470.38
			342.09	2301.17
			485.29	516.52
			213.675	45.455
			91.585	122.225
			13.8451	2388.22
			75.445	4774.83
			428.74	1924.44
			110.93	7786.05
			168.385	2417.58
			328.465	675.945
			1083.26	42.4962
			106.775	10149.1
			41.2051	1024.25
			2300.5	3258.99
			6804.07	2474.22
			73923.7	2285.46
			198.88	3727.37
			467.855	163.591
			1590.79	479.156
			131.195	3019.37
			168.67	2934.91
			87.725	14853.2
			198.635	4870.78
			153.775	4.43826
			76.3401	142.917
			595.11	7482.8
			4.06001	5037.95
			15.535	216.951
			173.15	1863.19
			134.09	5048.45
			194.065	961.091
			283.51	4018.68
			4512.83	1718.36
			10260.1	5742.62
			493.259	3255.22
			221.941	954.005
			5189.19	5.18002
			907.924	13270.7
			568.22	6997.71
			3727.99	150.879
			2582.07	2087.49
			1412.88	46580.3
			945.362	41665.5
			1885.79	187.315
			263.695	139.8
			251.812	70.06
			34.853	772.835
			113.192	126.655
			2588.18	442.035
			447.274	557.065
			41.4102	162.445
			913.415	249.79
			887.632	81.11
			222.948	292.935
			629.53	1061.6
			624.648	61.3446
			1993.58	180.6
			72.56	3.85511
			439.03	91.3148
			1174.07	97.0301
			3930.45	11.9199
			87.1639	39.495
			658.421	200.575
			2259.47	230.655
			506.601	214.45
			6671.29	73.2249
			201.804	229.69
			15.1046	906.155
			17.6324	37.9298
			2150.59	293.26
			1924.06	189.015
			479.815	1210.66
			94.2235	502.855
			4446.63	1507.05
			1567.6	7.90522
			1773.66	1578.57
			557.695	520.68
			1003.15	72.1454
			693.731	329.795
			2097.35	153.025
			799.011	240.135
			2165.85	3.8645
			1659.09	246.4
			2326.58	43.7052
			70.3407	147.41
			1111.54	130.54
			653.872	204.02
			215.065	111.501
			11.4035	10.2994
			992.55	73.4957
			239.76	68.3993
			258.85	157.466
			409.716	1136.82
			6137.22	191.999
			1810.61	129.6
			4121.1	208.34
			869.051	104.311
			1179.28	405.69
			291.83	718.544
			4548.09	503.486
			2122.58	24.664
			3356.2	54.9406
			1482.15	612.24
			1625.68	130.28
			173.17	299.301
			175.33	81.1139
			1593.7	38.961
			3671.71	83.6485
			8038.06	43.3663
			7042	52.1446
			623.73	38.5805
			1159.45	212.545
			14709.8	511.435
			18030.7	415.665
			33496.2	528.82
			8896.55	22.8049
			1599.9	2.12045
			4309.46	118.744
			9450.07	739.06
			1361.46	1279.62
			1390.84	97.1734
			1022.54	115.796
			30.8084	605.389
			6.7	102.187
			41.14	104.059
			1.745	10.5052
			33.51	337.48
			3.545	115.811
			140.095	3.07857
			18.895	4.28608
			34.205	56.2736
			435.925	170.532
			37.135	1.53461
			58.405	364.119
			1.73998	253.336
			117.3	912.549
			211.895	791.915
			510.695	687.036
			249.25	1644.19
			13.445	31.9201
			148.025	185.28
			189.815	365.934
			87.8001	27.3763
			26.4899	32.53
			174.95	138.409
			39.305	31.6653
			94.335	566.97
			20.67	54.0499
			95.1049	52.8966
			4.44007	199.429
			3.08002	176.645
			50.8149	35.7153
			22.6501	156.586
			100.69	762.991
			19.175	243.443
			197.715	30.2908
			120.275	128.594
			154.24	7.2517
			43.1801	244.528
			34.7848	408.626
			84.15	6.41301
			28.3452	760.653
			179.76	676.18
			116.785	27.2728
			26.4052	107.616
			418.945	494.742
			147.45	216.867
			106.585	504.82
			637.77	269.126
			2.77498	383.771
			393.74	253.515
			7.83964	584.199
			120.49	224.788
			157.51	17.798
			3.23458	480.089
			10.7101	128.186
			135.19	731.094
			135.655	120.728
			249.81	466.756
			196.595	747.376
			35.2954	11.6382
			95.7947	1185.99
			261.78	469.319
			210.62	124.856
			29.3398	522.179
			404.825	737.757
			296.32	328.622
			196.68	935.617
			170.7	208.429
			218.934	409.044
			191.03	405.071
			9.08544	137.565
			572.56	386.2
			436.67	71.0792
			8.22448	57.2753
			76.4755	145.507
			24.3849	98.4373
			265.53	34.9667
			47.5601	88.0006
			4.81	124.443
			357.25	245.18
			78.8706	351.612
			37.4394	108.824
			24.5	134.911
			185.591	647.671
			172.335	604.926
			44.7847	12.5943
			39.7102	195.753
			4.21533	43.6508
			75.0247	22.3062
			95.1155	2.14305
			56.5792	112.52
			145.35	76.8758
			52.5008	248.791
			95.2843	218.049
			5.57574	26.7356
			19.9647	301.009
			192.77	264.076
			22.9401	72.5549
			441.235	972.423
			147.815	287.353
			211.69	102.564
			31.5647	25.2813
			28.4253	278.943
			479.855	223.515
			17.7604	428.336
			21.0601	789.853
			35.1845	97.8879
			88.225	57.7737
			168.2	721.66
			28.0007	209.191
			110.784	7.45404
			2.21551	41.2999
			230.575	339.658
			189.855	207.346
			361.854	124.922
			27.9104	10.7674
			75.5398	523.9
			60.5744	1.69485
			301.541	2.20108
			156.055	6.1673
			223	1065.21
			37.5352	5.93711
			245.279	267.294
			68.2207	197.608
			139.71	845.119
			988.1	28.462
			384.63	617.148
			325.38	13.6575
			130.95	555.281
			97.5289	198.897
			146.26	374.016
			585.246	167.844
			74.6241	81.9093
			39.2862	24.8031
			170.049	308.418
			48.9444	184.098
			165.981	123.907
			421.765	161.115
			328.06	380.525
			81.2692	2047.48
			943.616	452.223
			296.631	130.354
			415.975	579.439
			53.7994	55.7382
			77.6902	1013.6
			389.19	227.114
			670.059	2.25106
			77.8602	276.419
			154.796	28.8253
			13.1848	761.184
			102.381	924.937
			26.759	145.905
			304.856	285.491
			61.1093	52.464
			223.66	112.956
			19.7693	257.439
			103.06	293.253
			466.06	423.182
			138.83	145.7
			263.846	380.935
			439.984	1215.62
			58.7194	52.9242
			396.36	147.972
			83.3111	182.664
			100.169	28.8203
			292.595	500.665
			193.917	627.463
			567.949	201.308
			114.57	160.545
			431.675	608.747
			110.225	272.668
			357.835	13.3802
			80.4162	541.1
			24.4196	525.344
			143.56	6.00413
			201.535	221.794
			119.064	35.7638
			44.1013	29.5286
			304.309	85.2284
			55.1796	539.646
			129.791	653.784
			28.2704	136.668
			359.925	11.2879
			52.1389	239.785
			181.775	254.758
			65.9403	235.553
			36.3208	435.948
			114.909	485.489
			222.106	899.949
			22.7396	324.615
			327.451	212.307
			208.169	150.528
			13.175	609.669
			72.7503	281.043
			136.45	100.637
			195.58	35.5477
			238.609	1082.04
			173.066	168.587
			386.395	120.875
			389.426	592.883
			23.2393	34.4342
			704.405	346.862
			190.569	940.726
			163.718	4.74416
			205.761	535.614
			91.4919	464.773
			100.619	263.667
			24.9149	315.172
			58.7355	1277.76
			193.894	1170.87
			321.245	37.9381
			96.3326	205.994
			20.8402	752.741
			35.9883	116.189
			106.394	135.622
			68.3455	567.111
			228.68	342.347
			116.28	1082.5
			394.062	776.364
			27.4891	166.752
			115.896	202.581
			144.69	193.153
			89.2189	2413.91
			142.267	548.014
			234.293	104.176
			9.232	411.055
			35.4023	157.87
			102.034	27.0631
			90.7265	59.4984
			773.219	21.1327
			16.8685	7.38526
			1093.4	167.453
			80.0832	368.934
			432.991	261.208
			109.181	454.158
			117.253	50.4827
			102.048	544.017
			118.268	2268.96
			307.936	2242.87
			177.804	302.82
			116.709	66.8896
			1100.29	13.3331
			175.559	149.143
			53.0221	3234.92
			103.957	278.78
			304.672	1058.11
			1706.05	266.71
			59.6236	242.571
			12.614	313.742
			267.368	509.554
			66.0294	411.452
			226.249	968.115
			147.045	720.002
			41.1151	201.566
			85.5591	161.766
			123.357	377
			960.433	116.52
			168.761	335.27
			189.334	175.64
			22.6172	754.528
			233.108	367.539
			23.564	36.4018
			92.9417	342.616
			611.637	82.1602
			160.974	180.154
			205.1	107.258
			1036.5	33.8167
			324.705	1129.65
			14.4848	1076.27
			4.23559	934.295
			206.309	2323.36
			157.251	3492.89
			587.094	709.775
			1185.29	133.095
			37.5999	39.3794
			20.4669	81.0654
			26.1549	350.58
			159.528	43.0799
			21.2776	354.44
			261.015	116.175
			63.8294	138.645
			147.955	639.926
			460.131	407.04
			692.575	258.895
			51.1432	360.796
			594.215	240.75
			317.093	1410.5
			30.9422	2.91986
			99.3502	314.47
			429.235	20.6992
			83.4448	449.165
			67.0064	206.15
			332.524	847.525
			240.72	461.159
			181.181	301.757
			527.751	1056.22
			1237.04	151.084
			1014.79	46.7748
			1359.42	2717.85
			54.2799	1611.45
			228.915	80.8107
			240.483	114.469
			499.915	307.545
			130.093	481.43
			331.57	3.07061
			122.105	2.5946
			818.599	243.366
			28.9867	1057.57
			149.698	211.114
			85.7383	766.066
			239.224	324.225
			280.308	93.0658
			490.072	122.465
			12.4395	103.76
			29.4249	1627.05
			1018.24	287.229
			189.714	182.547
			642.33	686.015
			214.814	4969.59
			412.841	23.069
			415.677	299.625
			361.001	4393.34
			1168.05	679.76
			82.5398	1742.33
			166.787	924.501
			300.62	4210.42
			195.552	127.858
			107.2	838.922
			44.1927	1635.24
			266.304	200.998
			581.971	401.247
			429.538	108.934
			360.04	888.298
			330.663	177.458
			301.697	887.217
			152.774	305.446
			297.378	704.256
			71.5947	195.691
			147.406	581.97
			430.024	348.157
			242.095	149.24
			31.0573	1154.89
			307.223	209.3
			361.033	16.9441
			25.7007	2020.17
			212.183	3680.12
			7.95713	521.146
			341.065	2533.31
			62.2765	206.269
			255.041	427.756
			109.807	96.1153
			315.829	594.378
			91.7881	1065.81
			352.946	443.295
			290.767	2410.59
			100.849	830.555
			173.186	3916.44
			616.995	383.302
			57.3616	93.9045
			144.403	4588.19
			89.1068	1588.51
			13.4991	4387.22
			37.7516	3198.78
			56.183	1745.67
			171.814	461.201
			33.0464	22.2352
			20.9915	127.039
			17.208	4354.09
			111.147	175.715
			9.87895	2270.67
			109.69	101.855
			495.217	646.225
			196.932	2094.89
			973.747	4359.64
			136.67	27635.2
			209.728	1158.34
			873.465	9394.04
			550.779	2164.16
			224.243	1797.28
			538.795	1355.94
			271.517	65.2817
			722.797	339.455
			1079.77
			27.1758
			42.1055
			238.949
			84.8901
			777.583
			21.5209
			100.61
			659.156
			78.2738
			187.873
			243.404
			462.816
			691.151
			381.219
			75.6403
			459.729
			1093.2
			120.801
			22.531
			122.032
			526.328
			610.289
			1323.01
			462.68
			2.63309
			7.64742
			799.671
			120.616
			431.037
			40.0076
			282.586
			446.539
			398.432
			209.985
			37.2919
			78.9132
			453.605
			1916.5
			1952.13
			208.987
			114.102
			1519.9
			141.585
			118.675
			303.565
			842.378
			312.758
			571.483
			917.83
			750.207
			607.102
			232.263
			423.925
			122.524
			430.34
			51.1897
			141.104
			127.637
			45.7563
			265.296
			1361.6
			582.403
			89.2971
			120.49
			41.7482
			35.8097
			493.484
			601.037
			594.53
			108.545
			1055.28
			430.002
			272.27
			785.216
			105.515
			153.871
			277.025
			15.6638
			6.51
			145.088
			173.852
			362.583
			2.15296
			610.399
			77.086
			15.0094
			1577.04
			576.985
			392.03
			2.24493
			938.08
			335.59
			178.81
			997.395
			507.87
			4422.34
			401.76
			312.19
			1444.92
			309.05
			436.245
			71.5405
			57.3345
			427.98
			129.205
			233.89
			461.785
			90.7253
			248.11
			178.16
			255.55
			218.2
			378.355
			117.98
			567.32
			3596.21
			383.876
			891.324
			10.3005
			6.61963
			2.14498
			1.53581
			2061.78
			273.439
			43.4799
			371.589
			229.812
			1006.33
			340.244
			966.34
			146.405
			384.1
			1536.54
			780.876
			355.351
			174.539
			15.6748
			1947.03
			416.106
			738.6
			101.415
			72.3227
			1531.97
			507.112
			1373.81
			2.04996
			180.878
			7243.8
			1872.2
			1232.66
			1096.29
			335.712
			2.85103
			1.9119
			676.06
			554.866
			212.881
			829.548
			924.747
			139.269
			182.687
			71.4082
			657.776
			84.8906
			448.835
			116.376
			350.507
			977.907
			292.14
			17.3552
			707.781
			2352.32
			598.507
			569.33
			1590.57
			1939.62
			3347.54
			848.236
			5.40049
			854.868
			307.938
			3.17083
			1.93132
			917.23
			4455.8
			3279.2
			715.942
			2116.82
			1609.43
			178.92
			348.741
			1663.33
			5956.94
			682.978
			867.326
			957.73
			1318.55
			5158.51
			20.01
			147.73
			138.275
			18.14
			109.19
			887.92
			2365.91
			1465.94
			323.905
			1687.95
			1189.77
			7.85518
			1218.94
			111.906
			5367.89
			3315.53
			1866.79
			58.921
			935.609
			662.081
			105.054
			2649.18
			18255.2
			2113.71
			211.808
			134.179
			2741.99
			142.374
			984.987
			224.745
			91.1905
			1288.97
			9.64746
			2965.39
			1369.03
			931.021
			242.41
			1475.13
			1148.84
			112.645
			78.8505
			976.594
			421.695
			655.532
			652.473
			594.865
			5555.14
			1095.28
			2955.3
			4207.73
			159.225
			299.426
			297.025
			1700.62
			635.592
			1317.67
			135.695
			3825.46
			1196.61
			59.5656
			2853.69
			10208.5
			5063.01
			675.023
			1558.37
			1827.71
			3068.18
			2222.96
			671.102
			12.1952
			111.02
			502.554
			1937.53
			88.7038

## Sheet: a4R336Hb2 LS high ACh
ACh EC50 (30uM) (2nd phase)-only 1st 2min analyzed for 2 amp states
Interburst interval		Pooled
		Small Unitary Amp.	Large Uniary Amp.
		521.68	306.58
		65.04	351.02
		66.52	227.88
		15.94	1466.36
		661.04	28.6999
		384.12	1836.42
		175.58	446.26
		287.46	177.12
		195.46	3056.86
		11.22	265.64
		1574.1	1267.04
		345.7	53.8804
		843.02	630.2
		670.02	2497.94
		1100.94	2517.8
		3.48005	6925.24
		79.1	444.261
		490.56	116.981
		545.76	31.6593
		500.58	125.96
		115.1	831.42
		286.399	1141.5
		385.08	2327.08
		432.78	1816.54
		348.58	927.8
		5.38025	780.179
		647.88	1420.66
		1210.42	16.4814
		737.199	1141.68
		1168.66	4.0402
		428.02	1068.32
		264.701	1818.9
		2083.56	1326.78
		63.0583	877.14
		1474.76	4952.46
		1034.22	403.858
		39.619	750.42
		2911.66	1663.26
		23.3591	22.5994
		486.361	50.7184
		159.24	67.159
		370.119	21.7801
		969.141	149.462
		77.2402	11.4584
		4.74002	253.881
		162.399	34.3202
		431.061	94.858
		236.499	291.583
		143.1	52.7175
		960.86	199.641
		186.12	6.54267
		155.54	3634.8
		96.3606	584.639
		84.4789	32.2184
		31.5204	5.90313
		117.081	237.519
		14.6401	1496.94
		45.1601	220.362
		107.019	275.058
		192.481	2.5996
		706.8	420.723
		546.299	44.6375
		18.921	137.642
		33.1793	110.381
		937.06	15.877
		22.0208	822.862
		1.90009	465.461
		111.739	88.3187
		1.9003	437.958
		9.42017	278.462
		16.6397	469.839
		529.919	722.402
		1507.62	138.459
		799.141	503.901
		2.62173	33.64
		31.4985	45.8585
		556.719	234.279
		850.7	817.803
		1723.66	483.078
		92.6194	109.562
		112.818	831.597
		185.299	156.422
		96.8429	80.5185
		151.837	412.08
		2.7032	260.901
		67.2584	1.52015
		70.4007	304.28
		2.61953	2002.76
		106.06	176.173
		531.819	21.8015
		621.54	1773.58
		231.683	1187.14
		456.04	29.2234
		2.69985	1130.41
		166.818	16.7449
		256.18	278.439
		279.461	26.8755
		3762.92	32.4005
		136.601	269.863
		22.2403	181.218
		656.499	97.081
		41.2219	1205.68
		66.8588	824.957
		1325.12	470.083
		123.66	158.459
		444.438	454.481
		835.1	94.1742
		16.9607	468.164
		269.019	221.022
		3.96003	216.277
		191.242	1870.24
		332.599	1132.62
		5.92067	766.523
		267.158	803.702
		2.82189	85.3567
		52.5613	150.763
		58.0773	163.416
		54.0825	178.26
		601.138	1583.62
		1.91841	2175.72
		3.5014	42.9979
		4.73985	352.003
		6.26117	580.319
		31	11.8218
		37.6802	248.919
		452.699	141.638
		72.4003	668.877
		26.6186	129.5
		980.242	33.0627
		1192.2	245.983
		239.061	4.81627
		1856.82	1459.28
		171.12	450.697
		620.059	1128.98
		19.9603	2593.79
		1436.44	22.9202
		598.141	1351.68
		3.4596	1987.84
		155.599	4259.18
		114.181	5045.1
		178.443	487.2
		1054.8	395.904
		64.3609	247.783
		49.8811	67.6779
		202.68	2236.82
		206.757	802.283
		189.943	27.7005
		263.637	665.32
		3.71966	2614.74
		46.6006	2575.64
		382.802	3.5863
		133.399	4099.22
		153.839	320.465
		340.182	14.1
		57.2366	19.395
		135.621	68.235
		549.66	12.975
		1.06135	770.735
		6.37986	453.46
		134.92	272.025
		399.158	29.6449
		214.582	2627.78
		262.601	384.24
		43.737	3263.37
		499.943	14.4256
		639.959	919.82
		2.09781	291.145
		443.001	90.8401
		12.9007	107.345
		133.461	522.545
		235.901	155.629
		462.396	103.57
		5.20265	127.781
		172.961	10.9248
		176.34	10.4794
		7.48208	674.491
		37.6975	66.1501
		37.7422	29.4995
		37.0758	242.25
		4.73894	617.365
		17.5819	8.34557
		5.6409	287.589
		574.04	63.7856
		21.1224	459.08
		43.1616	11.3896
		173.358	195.23
		588.76	24.8955
		123.098	55.0345
		93.1806	1558.76
		158.22	912.16
		1365.18	64.4054
		306.834	30.8146
		711.761	1705.03
		86.8619	686.131
		24.8642	550.265
		307.813	2013.4
		40.9068	1012.43
		464.235	762
		404.101	228.591
		52.7603	1794.43
		13.1971	684.591
		33.2016	81.2451
		7.81881	1331.62
		26.425	487.695
		337.356	70.9837
		63.1399	1539.89
		661.381	26.0696
		539.318	14.1997
		126.523	33.8054
		5.70145	9.96927
		585.503	50.6648
		564.574	52.9596
		77.3051	89.1699
		411.017	9.90663
		1062.6	7.60985
		379.195	32.5695
		10.3649	77.4157
		285.697	267.019
		234.664	20.4807
		1.89459	107.409
		1593.87	139.43
		990.537	100.401
		8.50394	40.5796
		39.0005	26.4205
		180.356	7.93029
		73.2404	468.984
		362.543	522.566
		1331.88	60.0642
		30.7416	11.3448
		711.135	316.761
		199.804	438.404
		1966	61.39
		260.503	9.09019
		40.7756	560.267
		22.1033	424.842
		245.744	154.971
		516.656	47.9251
		161.123	139.489
		88.1353	225.064
		252.965	566.593
		598.619	213.914
		31.0386	148.409
		67.8752	54.6849
		69.0019	1050.91
		1154.82	70.5816
		126.196	54.9005
		286.381	5.2758
		410.163	36.3923
		180.039	45.8896
		1730.56	1925.96
		7.59479	2103.47
		32.9032	25.431
		1117.4	39.525
		71.7978	77.044
		770.745	2938.03
		3388.92	1605.96
		19.1009	1759.1
		1.10141	2371.06
		558.801	792.287
		183.859	140.955
		1573.96	552.468
		80.9403	185.66
		7.2228	4982.38
		1166.95	568.23
		148.841	218.825
		4.38341	165.675
		165.476	434.849
		13.6458	8945.84
		1079.26	1996.16
		279.038	75.8807
		1238.8	63.87
		526.917	38.2028
		30.7842	40.721
		414.161	201.881
		135.393	9.78072
		137.584	121.399
		7.17768	423.041
		1.42282	70.9735
		11.5227	10274.9
		12.2191	1240.13
		350.52	4773.44
		79.0765	664.187
		245.501	1405.47
		314.019	2068.9
		380.124	2796.37
		300.358	4689.41
		4.87714	203.084
		9.78311	4985.59
		156.434	159.475
		996.144	3.40569
		150.563	381.85
		493.977	2267.71
		13.9831	839.174
		431.816	515.297
		5.28123	1507.65
		91.1569	191
		774.681	2110.63
		340.902	945.274
		2.64331	1221.13
		2.61693	310.934
		204.677	1340.77
		2.72289	11.9157
		126.957	3.5997
		1698.66	578.273
		641.878	2102.9
		682.477	12545.3
		988.206	8795.95
		991.997	574.059
		81.1424	6449.98
		403.44	4739.31
		2422.21	1638.47
		21.4551	11191
		1416.54	246.08
		5416.2	5.845
		1054.11	113.07
		915.54	129.815
		469.43	34.685
		465.926	4.44501
		300.855	44.535
		327.205	155.07
		46.6547	33.045
		80.7307	4.65001
		205.785	17.925
		1076.82	53.015
		17.0144	233.375
		50.57	121.545
		202.825	22.4249
		29.8103	235.185
		49.9799	42.49
		67.6798	310.095
		3.84476	11.75
		3.62545	118.735
		275.455	17.255
		15.8547	17.71
		321.715	88.135
		139.114	105.06
		1771.34	212.3
		629.13	359.505
		3887.83	5.3752
		1261.47	169.63
		2330.97	112.245
		350.261	22.8001
		344.849	70.63
		58.0204	26.9148
		1043.63	23.365
		2135.38	6.09503
		189.205	189.505
		976.206	58.3251
		622.441	70.7948
		221.254	8.0001
		635.355	33.24
		11.1863	10.3299
		945.35	11.35
		49.5629	3.80006
		170.091	189.52
		1161.33	186.465
		3029.38	77.6002
		2253.76	77.7547
		2000.81	39.2152
		349.871	34.1498
		1861.45	41.1252
		11920.8	5.43015
		18.5176	19.7798
		898.695	158.065
		47.6901	31.4749
		2481.38	37.9899
		8193.42	192.82
		662.918	519.645
		748.387	1.52991
		16463.3	40.9898
		9247.38	31.6404
		6479.97	115.625
		305.694	11.8051
		10695.8	59.755
		6426.08	26.2999
		1377.27	27.1751
		44.84	225.575
		150.055	109.59
		2.9949	18.4648
		6.15009	78.5704
		3.00002	24.3346
		9.94999	19.0804
		109.46	127.8
		172.97	67.3446
		266.47	17.1953
		108.475	33.9648
		1169.76	2.13507
		269.455	56.9551
		65.875	15.1852
		13.6348	13.1047
		16.595	16.1101
		1572.57	25.3102
		67.1	18.365
		255.37	53.9296
		104.35	52.7102
		915.995	42.5548
		83.8352	67.9301
		4.33477	289.3
		472.21	8.28484
		273.51	62.4103
		778.13	3.49494
		128.69	20.3951
		102.491	4.445
		218.315	109.21
		5.54482	2.90471
		1579.74	57.41
		141.445	30.045
		45.9401	55.885
		41.7097	12.1004
		47.0503	315.795
		43.7199	325.851
		14.7	76.81
		3.06971	3.47917
		15.3957	57.75
		41.0548	28.4702
		15.1545	5.79982
		375.501	9.78532
		288.79	7.57004
		7.72999	124.365
		595.124	340.98
		399.726	29.2007
		73.9249	43.1951
		90.4444	13.5544
		261.82	13.7999
		180.145	18.3949
		206.665	1.00036
		1407.38	5.34972
		1998.11	25.4404
		3016.82	101.275
		290.639	8.23982
		8.08052	3.00536
		154.775	0.919336
		236.746	3.64577
		908.334	4.16929
		110.991	15.9799
		40.5954	158.31
		31.9102	1.02521
		13.6886	27.5404
		42.8099	138.205
		145.186	231.115
		84.2751	906.595
		30.3289	66.5701
		123.451	1.37911
		54.234	268.561
		19.1698	21.2798
		168.677	382.195
		17.8742	8.24949
		719.214	4.11044
		191.597	29.5701
		98.5889	109.665
		217.046	6.65963
		735.19	1.08974
		107.994	65.1001
		401.09	10.2599
		74.4567	114.866
		53.0191	142.429
		39.9199	50.0353
		111.566	36.7755
		13.5785	6.95975
		5.71066	17.4497
		7.27449	2.49488
		73.1	34.5705
		430.812	41.6901
		79.1095	7.93925
		403.085	5.40535
		8.9955	147.77
		6.7335	129.955
		5.73099	100.264
		243.424	21.7307
		5.37483	23.0646
		51.1364	46.8553
		7.11899	189.8
		166.841	24.1402
		111.385	1.22958
		171.775	6.38553
		146.31	4.08998
		245.43	29.6895
		375.634	12.7953
		5.20455	95.4654
		31.1613	140.58
		1649.14	49.1645
		156.56	2.40518
		30.115	93.9149
		239.176	91.4505
		4.51518	33.4698
		207.569	128.095
		198.996	5.99009
		1325.98	120.28
		12.7606	128.621
		12.0843	16.1246
		4.27103	4.94969
		39.17	25.7851
		6.88362	13.0202
		131.406	21.9104
		430.946	118.95
		17.9082	14.2946
		5.38642	81.8303
		13.4402	54.8797
		263.185	107.155
		152.059	93.0295
		7.19858	44.3856
		337.454	31.4503
		54.4126	20.2392
		526.125	171.76
		82.0473	19.5299
		446.758	537.795
		65.7941	27.9092
		692.161	32.1859
		170.216	50.0498
		443.049	77.7944
		5.93059	6.45491
		10.0186	129.94
		167.171	148.465
		352.564	182.615
		88.2186	83.9899
		226.805	385.276
		7.27979	7.21428
		199.845	1187.67
		95.5467	329.099
		836.404	55.5465
		118.237	3.43394
		11.7788	238.001
		44.1002	6.85886
		134.595	6.81001
		18.9509	55.4352
		251.573	8.16988
		344.584	773.835
		161.015	214.735
		295.055	227.976
		6.05936	104.195
		45.8499	26.3506
		7.20806	7.08523
		102.532	56.8485
		307.663	28.4566
		363.889	164.104
		18.6979	126.385
		3.51058	106.765
		4.12046	15.3551
		202.496	45.9857
		37.6592	15.2297
		138.634	108.435
		68.9578	89.5248
		16.0937	139.08
		19.1417	117.926
		24.6795	69.5391
		3.38226	10.1757
		40.9998	175.649
		252.122	126.984
		1329.37	401.74
		443.867	220.65
		221.033	10.9009
		46.5008	195.504
		493.241	6.29596
		1249.53	78.2092
		1491.95	265.366
		41.28	140.889
		140.71	14.5107
		70.8083	7.87408
		31.1668	14.48
		931.768	274.571
		18843.6	155.868
		33234.8	77.6006
		256.17	6.37043
		116.89	221.63
		209.7	591.869
		18.495	17.8514
		17.045	14.2899
		155.945	561.72
		47.61	181.009
		316.975	194.811
		128.565	463.669
		238.065	9.70068
		26.8349	24.8894
		3.28006	71.2149
		18.9549	188.601
		98.1201	80.9042
		15.405	5.9447
		8.53003	277.966
		59.99	255.466
		5.09995	115.42
		126.28	46.4893
		15.165	34.7349
		37.375	152.834
		40.185	40.7662
		2.38504	64.5451
		51.445	97.29
		10.7901	353.44
		2.6098	160.915
		41.0702	293.801
		122.995	17.9191
		79.3099	26.4503
		189.365	313.365
		3.455	45.6505
		1.2399	24.7298
		54.8502	97.7046
		15.06	119.616
		56.5	169.12
		42.1549	31.8199
		125.915	406.619
		153.305	55.6047
		180.52	171.495
		119.765	119.204
		171	17.9256
		110.395	15.7861
		17.8001	6.96415
		23.2349	482.94
		22.1901	15.0755
		18.78	141.244
		3.69498	32.2493
		67.3101	350.736
		11.48	208.564
		152.215	105.375
		90.8101	91.6397
		46.2549	81.2359
		43.1002	8.98924
		17.3197	49.9766
		64.35	91.2548
		130.925	76.5337
		254.805	560.576
		165.105	12.8749
		14.1301	92.3839
		203.42	833.04
		178.085	221.939
		22.54	429.036
		28.8397	208.424
		29.8104	595.827
		90.2047	82.3716
		37.3198	20.1472
		334.47	238.558
		36.2248	283.028
		120.615	23.8457
		76.0298	124.9
		55.5151	146.081
		71.6401	80.1005
		22.0401	102.482
		17.1697	147.871
		87.2252	280.134
		19.6948	148.948
		38.5703	43.2942
		33.925	189.724
		61.3602	0.951329
		72.8549	6.76919
		91.0598	70.2577
		59.1952	260.281
		15.2701	31.0006
		25.2449	29.2336
		1.24996	73.9081
		44.3297	19.048
		1.32499	1.89841
		7.42507	16.4217
		76.5551	316.416
		4.54001	8.1976
		72.9351	79.6158
		41.58	633.839
		109.95	329.481
		35.5549	31.3487
		9.09023	45.3373
		78.2099	90.0993
		38.1753	95.9283
		37.6146	70.7607
		19.4204	10.0474
		12.9848	96.619
		146.8	33.6478
		36.5397	96.4961
		4.26017	34.5152
		41.5801	32.8669
		6.91464	22.4716
		103.66	57.2623
		108.745	71.5491
		209.85	50.4063
		1.34978	110.06
		4.60006	12.4586
		85.5051	10.2161
		26.3199	56.9688
		63.8999	10.2236
		53.1404	37.9516
		33.9494	73.719
		76.6299	217.233
		210.701	47.4346
		26.6445	67.4504
		116.29	679.298
		27.5098	392.371
		13.0703	5.79686
		14.4398	60.263
		48.08	205.113
		190.205	164.49
		4.9951	150.34
		25.5648	54.4111
		6.50434	68.7863
		3.56019	314.808
		6.65524	16.9365
		1.2304	201.081
		10.3791	461.54
		37.28	7.73254
		1.21017	4.84639
		33.0056	151.4
		7.86919	56.0013
		9.41508	175.658
		15.6404	33.1099
		548.32	173.285
		137.624	64.9518
		37.985	4.92523
		24.7149	139.624
		15.2751	48.6641
		229.01	118.349
		26.8603	67.7352
		16.6197	214.975
		167.13	259.796
		98.7948	296.065
		2.96031	5.58716
		208.9	92.4396
		200.075	34.8175
		111.575	117.765
		16.9247	45.4932
		30.4653	96.8547
		11.6804	100.194
		1.04504	19.5382
		28.1596	17.9152
		68.9549	229.788
		275.845	24.9786
		24.01	45.0185
		1.96493	51.9932
		14.3695	140.024
		0.91009	350.993
		22.0602	57.2457
		2.2453	73.0914
		122.694	41.2079
		4.73065	159.66
		39.6599	60.477
		27.4895	37.3884
		3.025	249.987
		47.8859	21.3291
		2.81441	27.265
		3.32978	61.389
		57.5156	213.991
		126.084	90.657
		33.7504	32.6472
		6.63474	28.16
		44.6099	225.032
		8.05515	28.3935
		1.07542	246.983
		14.0396	119.366
		20.3455	81.4313
		1.01476	563.892
		4.97515	83.7704
		5.89941	9.91962
		5.72038	215.848
		6.31539	458.614
		12.8142	13.7638
		7.48551	150.21
		22.2201	38.0614
		11.5544	131.695
		5.73561	41.0753
		48.6646	85.6824
		20.8954	109.412
		20.2394	56.616
		20.2151	27.4089
		13.8803	439.034
		34.2847	106.655
		69.3299	1.41183
		13.7102	349.723
		13.24	19.251
		7.28025	67.2337
		34.2501	1486.82
		13.68	206.002
		12.0551	340.83
		8.77497	82.7618
		11.5349	360.19
		21.7399	464.118
		15.1897	299.617
		11.0457	2.21155
		6.63444	4.09029
		0.915227	10.4377
		22.2151	379.626
		30.8652	18.9716
		27.2045	500.809
		1.36524	35.3486
		6.45522	62.7569
		20.2196	115.941
		41.6602	301.519
		1.78483	84.117
		10.65	272.255
		5.87485	106.547
		35.1251	74.4037
		77.7097	61.2154
		11.5103	49.6812
		4.89965	9.68273
		14.705	165.658
		119.185	9.27748
		30.475	14.7332
		64.9852	2.3923
		32.6506	280.31
		21.8493	13.3171
		110.86	76.6434
		18.635	34.234
		55.7349	242.777
		15.0055	58.0823
		159.33	62.18
		26.9099	9.42317
		87.9155	31.4053
		55.4295	492.579
		56.3249	271.569
		5.04516	193.155
		3.01985	78.7703
		11.2205	40.5761
		24.3996	59.0037
		17.5198	2.53602
		16.0848	236.362
		4.34525	372.843
		40.7849	416.037
		6.04539	693.205
		77.4745	4.77545
		26.4102	52.7412
		6.15537	29.6878
		26.2547	88.4378
		23.0006	222.615
		7.08914	12.0546
		1.61052	8.47443
		24.1052	85.1503
		8.43962	96.5636
		12.3252	59.2713
		171.125	21.9552
		64.5154	44.3349
		20.1801	8.54739
		2.50446	295.943
		14.6204	8.55368
		20.3202	243.359
		47.1999	4.81673
		14.6202	19.5649
		19.3843	175.77
		12.0252	267.983
		91.7898	32.1023
		40.3103	2.04495
		129.831	143.001
		8.34477	396.068
		40.4652	51.2503
		15.1049	527.101
		90.0394	291.026
		5.88976	294.038
		2.06571	0.926381
		23.9493	160.459
		48.5051	106.128
		8.58523	322.832
		74.6401	47.17
		12.4805	178.077
		13.1698	174.858
		8.56942	190.656
		33.5699	63.5654
		24.9306	224.847
		23.8102	2.05203
		7.55916	222.877
		45.2502	75.5289
		24.9355	38.2192
		26.7146	131.501
		115.72	7.37307
		4.94026	66.1789
		232.999	189.253
		26.6702	15.697
		106	77.0716
		7.80503	524.071
		4.16991	79.7036
		143.075	16.137
		120.751	1.0111
		203.779	30.8433
		69.2907	94.4719
		103.779	263.564
		34.8846	207.554
		34.3051	210.107
		46.9051	34.6719
		253.215	159.725
		51.1647	81.2081
		8.9462	30.8071
		110.26	59.3012
		3.83393	24.9386
		112.425	231.257
		107.24	60.5661
		50.9691	30.9745
		172.426	94.7439
		12.636	74.8181
		59.2941	29.6797
		45.3102	24.4161
		1.83062	9.77719
		240.635	21.6406
		139.049	36.2755
		78.9904	62.2102
		28.2157	54.0928
		71.1087	46.3005
		350.645	54.4102
		85.146	359.087
		16.3505	30.3036
		19.4034	39.9198
		81.18	153.105
		142.56	20.2295
		237.717	74.547
		5.19968	62.4084
		4.4345	32.2147
		27.9352	26.7802
		10.1104	855.373
		90.9795	101.319
		43.5105	7.21388
		158.644	17.4694
		243.68	189.431
		83.6995	56.5612
		50.99	372.627
		147.701	788.913
		21.0186	29.8518
		111.74	3.31895
		18.0594	101.327
		13.2965	606.569
		13.8037	474.166
		1.81523	64.7387
		19.4908	186.348
		70.6748	24.2176
		22.6995	34.3031
		28.6502	143.39
		1.67953	105.756
		227.196	28.7985
		163.22	7.54634
		92.5902	12.679
		175.92	154.676
		40.5251	36.1922
		110.675	31.3632
		10.7347	15.4347
		57.1656	9.81611
		16.0245	125.642
		38.2242	352.159
		216.505	23.5613
		165.302	182.826
		43.9486	1.03943
		265.696	90.8046
		23.8842	869.471
		124.86	64.0155
		6.14518	24.7858
		7.37106	15.8977
		9.64493	100.422
		128.175	35.9113
		157.299	73.5602
		1.73025	438.392
		14.4541	33.1901
		8.80609	15.473
		161.26	19.443
		42.3104	10.3726
		99.8385	261.074
		25.3599	467.312
		127.791	134.532
		78.8006	31.719
		130.015	1.04113
		187.084	5.17301
		218.251	29.4115
		101.424	11.2311
		22.6412	9.24406
		61.0889	6.239
		28.1265	77.3508
		165.013	7.60665
		30.1266	774.662
		135.379	102.771
		192.311	143.049
		73.4792	124.128
		171.206	6.57185
		591.55	10.8597
		25.7409	524.386
		290.19	737.013
		64.0689	8.89567
		2.47045	125.2
		238.03	175.695
		147.4	171.842
		74.9254	238.243
		189.386	615.352
		10.3298	214.592
		45.5595	500.885
		38.4998	399.153
		11.1393	250.169
		6.02587	10.9764
		12.7191	106.904
		7.69104	31.054
		42.8446	39.1405
		99.0811	125.676
		70.1842	2.43757
		41.7204	44.8204
		82.8094	291.972
		78.925	353.134
		145.014	36.7802
		18.3713	418.455
		3.64485	305.364
		105.124	74.3789
		28.451	22.5857
		41.1637	27.5292
		39.9954	21.6229
		34.1748	3.31251
		31.201	1.4609
		114.764	307.027
		157.782	81.511
		228.124	62.1748
		20.435	24.5868
		237.34	11.5958
		70.9839	352.179
		26.2659	312.614
		11.6941	49.4218
		27.2655	53.6496
		143.95	180.882
		178.724	120.635
		27.211	11.7862
		99.6401	3.84488
		71.3488	104.317
		40.5157	149.615
		99.2107	108.985
		156.88	203.088
		104.834	18.3678
		6.6857	370.273
		49.7386	58.0508
		111.076	6.57889
		16.8897	269.544
		184.445	75.2354
		20.7093	104.498
		46.4863	32.2014
		38.8488	36.9252
		62.9548	48.1798
		108.326	85.1509
		2.195	115.92
		292.349	70.9041
		140.535	100.784
		60.025	8.30781
		13.7293	41.5693
		56.3954	20.2521
		10.8951	42.5269
		32.4358	429.115
		57.5244	16.3829
		122.211	1.1824
		9.91854	15.9391
		71.566	1.70878
		79.7547	11.3729
		6.95073	12.6449
		78.3987	51.6769
		32.0009	356.829
		44.5538	94.5665
		3.38056	111.293
		229.21	134.886
		30.8809	12.5918
		189.26	81.9916
		41.6097	74.912
		20.2899	52.5283
		110.514	163.964
		143.081	27.446
		65.3846	24.1338
		19.6243	38.4131
		17.4114	35.454
		476.434	31.1579
		32.0449	42.2128
		29.9805	133.411
		162.88	81.5261
		174.715	120.166
		4.52174	8.97304
		64.8702	101.76
		30.3417	1.84703
		134.872	20.4471
		413.119	12.4615
		19.1596	35.4044
		424.59	47.738
		7.07689	497.207
		91.8597	319.646
		3.78569	37.7723
		234.749	86.7238
		30.7287	25.4698
		41.3505	15.0513
		164.271	58.1659
		37.951	52.9642
		15.845	106.775
		61.7278	153.862
		13.2378	503.341
		180.379	56.684
		25.8576	4.95394
		22.8776	68.7649
		28.7686	105.926
		13.9193	51.4505
		13.2954	62.5357
		3.215	55.1926
		109.802	22.5675
		12.9776	33.9565
		31.251	13.9879
		1.32046	349.011
		25.991	233.438
		1.13766	213.009
		4.64755	81.1619
		17.4831	132.637
		13.2156	38.4197
		75.6108	41.8312
		24.5354	103.361
		45.4397	14.5352
		44.3204	82.5444
		76.1187	22.4706
		110.993	1.66623
		84.6625	243.009
		149.085	19.2713
		44.7233	40.168
		239.135	54.6181
		152.928	130.052
		77.463	66.0845
		73.0063	441.576
		3.66065	34.2433
		38.7635	121.875
		55.0238	179.574
		115.517	18.8217
		116.198	18.1558
		15.9018	412.807
		415.993	36.9022
		4.9172	23.7129
		14.2999	50.2134
		14.4002	120.749
		98.4192	11.2994
		94.1185	45.0149
		21.3055	41.4709
		67.7131	7.96992
		71.5236	61.0441
		307.929	224.564
		41.7845	1.93034
		284.895	10.8021
		5.83561	166.619
		20.9667	12.6275
		241.836	75.6145
		18.7467	25.3534
		64.6024	12.546
		65.0704	208.532
		25.8433	38.7611
		37.9458	31.9527
		68.5658	93.0591
		202.655	10.1012
		65.3994	19.5176
		22.3504	19.2762
		40.0005	22.5623
		33.2103	68.5125
		25.1534	18.9089
		53.7146	8.34644
		84.6901	63.3837
		18.2566	73.0326
		111.988	83.5883
		142.263	81.6135
		1.15401	165.267
		22.7647	153.636
		171.624	57.7751
		55.3863	1.15133
		8.17578	14.0355
		25.6883	7.68031
		395.355	24.9865
		680.328	3.14104
		277.846	9.64479
		41.2	765.196
		12.2056	12.9174
		20.4501	14.1329
		211.077	2.29563
		116.838	148.429
		385.161	433.108
		1.55806	7.7941
		371.517	164.974
		133.145	198.658
		30.6499	62.1411
		183.885	4.64628
		127.867	266.667
		51.7932	53.1336
		41.4405	226.047
		8.59143	3.24784
		123.488	37.98
		90.0616	37.8011
		58.3172	41.6904
		7.93611	29.5693
		31.6251	103.5
		58.8987	42.4214
		13.4501	390.995
		2.35252	376.25
		77.7845	298.612
		3.28371	105.218
		34.005	201.942
		239.411	187.699
		322.836	41.3486
		37.7233	160.127
		26.3904	477.519
		283.116	8.43346
		110.205	46.6577
		54.4489	31.6679
		94.8087	17.9047
		84.3805	11.9148
		220.229	110.249
		6.85267	112.929
		3.01394	167.749
		9.20515	2.24249
		7.86	376.555
		44.2764	48.1193
		4.02126	35.4247
		4.59801	187.195
		2.66023	5.20006
		24.8836	21.6278
		145.53	40.7033
		105.505	7.66647
		18.8355	61.92
		110.789	248.97
		1.875	33.535
		32.8449	194.645
		39.8922	256.885
		14.4994	303.69
		2.06732	31.385
		59.8371	115.35
		89.4937	209.71
		101.292	792.215
		26.1895	404.73
		21.2915	14.0252
		162.75	194.64
		133.627	5.22
		312.812	75.75
		244.005	451.115
		162.213	55.4901
		65.9036	328.43
		37.4451	72.105
		205.337	303.055
		34.6844	110.94
		4.00761	3.23986
		45.196	85.07
		4.80702	267.805
		23.0175	15.1801
		4.45477	7.33997
		6.24019	27.5649
		143.147	126.185
		68.2278	25.2853
		21.6504	886.815
		543.177	21.7001
		25.7006	617.075
		2.03394	77.7401
		70.2484	5.61011
		12.304	828.545
		2.79549	25.185
		275.914	1.78979
		96.5846	320.925
		372.051	30.4702
		134.359	16.0651
		9.20937	11.2197
		15.7336	2.73508
		23.287	180.23
		118.169	652.94
		5.79606	85.1494
		60.6259	302.545
		44.8474	198.541
		34.7409	107.975
		152.201	54.2451
		2.02371	300.41
		189.79	36.8201
		326.224	1.47555
		217.492	1.21427
		120.938	304.765
		108.236	142.746
		141.006	158.744
		25.1029	390.1
		1.93322	19.4855
		84.2426	44.4549
		33.2091	142.275
		457.911	145.905
		20.7669	94.5246
		374.23	35.03
		26.6623	274.15
		88.727	2.74463
		1.49261	26.6902
		92.7268	2.4396
		26.7064	47.44
		50.8816	29.9604
		45.0778	8.47474
		14.1795	9.95067
		197.839	4.52918
		30.847	207.64
		160.547	111.885
		129.027	84.1851
		15.194	28.08
		81.6965	154.51
		190.799	1.84979
		723.455	10.5449
		70.7803	75.8652
		49.1037	75.0342
		10.4444	128.195
		10.0712	55.2102
		180.301	57.3945
		41.5737	76.8451
		106.02	87.0557
		169.075	23.2698
		3.13101	8.96437
		302.825	50.7708
		27.9357	56.6943
		75.6947	92.9306
		20.6053	68.3849
		41.4	146.63
		148.95	20.5
		205.15	184.685
		381.61	96.3145
		72.5249	11.6158
		81.0062	8.72444
		20.812	30.3997
		3.75775	118.715
		21.1196	276.185
		37.3298	22.6849
		98.2642	50.6149
		174.171	11.8506
		26.3107	8.70971
		9.89811	30.6746
		162.664	36.9
		146.402	2.98492
		41.5202	12.0851
		35.7774	186.465
		269.922	268.32
		11.533	180.395
		46.3059	228.77
		16.001	2.76551
		8.735	29.6003
		25.5526	61.3197
		24.2106	375.13
		6.84622	1144.73
		64.1134	41.6491
		3.30948	123.466
		8.83526	55.9639
		31.2075	69.1157
		296.079	196.061
		43.775	21.6685
		181.371	26.1058
		103.624	62.14
		41.4195	9.83957
		103.294	96.3811
		256.7	12.4694
		7.05107	13.5457
		4.13035	114.905
		50.115	77.0151
		110.308	67.8403
		197.605	77.595
		39.1847	189.853
		207.763	28.9612
		558.382	815.745
		4.38475	4.88385
		104.187	37.3258
		132.735	77.9257
		251.543	511.578
		24.5508	234.156
		45.2496	44.9642
		1.95309	280.365
		43.9493	222.271
		125.52	6.77006
		70.4232	99.6042
		47.5567	163.745
		163.702	444.486
		15.663	299.719
		6.69956	18.7997
		9.04944	29.9913
		33.9057	169.565
		21.6724	325.985
		27.6961	126.68
		7.2802	117.705
		39.0903	0.885526
		41.2368	11.3837
		43.7126	42.0465
		115.027	258.834
		2.24876	3.45055
		43.588	36.7943
		84.6961	63.0913
		70.329	950.71
		35.9558	52.5842
		144.512	48.5458
		52.0441	191.548
		15.1152	152.971
		102.141	0.939
		69.2535	219.986
		1.06452	98.4632
		52.9465	1.31609
		190.963	15.9107
		71.1213	87.2983
		16.751	146.032
		12.8545	22.2838
		95.1663	151.075
		13.3928	153.469
		5.37527	49.2402
		17.2673	204.082
		482.479	147.885
		32.191	4.12006
		90.0691	10.1851
		0.999611	203.775
		149.707	272.744
		145.35	110.055
		182.603	58.235
		173.466	17.2508
		55.7316	125.015
		36.1886	11.8537
		149.471	51.5901
		138.623	5.73095
		21.6749	12.89
		3.58621	597.234
		291.646	132.495
		34.322	950.256
		214.738	54.0148
		59.4589	16.8235
		281.699	55.3859
		6.43075	318.131
		11.817	145.56
		18.1994	311.52
		2.95497	19.8941
		38.8597	403.782
		57.543	20.5192
		165.33	39.6148
		29.1791	709.416
		21.2733	115.654
		33.6332	244.265
		10.644	65.215
		168.096	325.175
		259.183	591.376
		46.2004	1.71453
		16.3123	209.03
		31.2416	110.789
		47.2512	824.3
		56.1684	8.85624
		106.833	27.1856
		30.3534	32.8323
		38.7022	7.86101
		22.6743	100.609
		8.84234	325.749
		294.223	238.631
		59.9948	159.221
		63.3926	190.43
		16.7083	44.2347
		53.0968	19.1543
		253.194	86.7364
		3.16254	582.43
		11.3522	828.473
		23.1951	69.9072
		108.982	314.821
		176.394	24.5207
		64.8635	9.1052
		20.7178	98.0497
		1.17277	45.8648
		100.841	8.55544
		10.7999	3.84214
		270.476	56.7598
		29.7903	62.1686
		14.004	6.73374
		214.799	13.9064
		65.1425	53.9621
		57.8099	225.832
		73.7458	127.271
		45.0978	923.586
		10.8616	27.794
		8.94553	14.2588
		55.6523	62.4002
		2.59046	126.246
		18.4712	234.971
		113.949	41.5105
		168.074	13.9847
		370.645	22.308
		46.3393	52.0248
		113.525	188.992
		99.9609	120.329
		253.917	105.735
		7.54552	40.5768
		166.926	0.813566
		153.126	271.619
		67.0994	247.871
		35.9988	16.9849
		136.146	8.28833
		700.103	514.379
		33.1809	53.6641
		44.4686	145.908
		28.1245	120.462
		49.7386	260.286
		242.506	5.48847
		2.31551	19.3797
		3.65229	190.474
		59.9633	185.522
		19.6266	82.4088
		318.069	4.38212
		27.5868	467.114
		9.00657	130.745
		36.4285	77.2398
		323.385	16.2337
		123.313	13.7092
		117.674	102.82
		1.61528	12.518
		2.21192	97.8627
		8.51019	87.3741
		65.9992	81.4166
		153.373	159.359
		49.5911	76.7422
		43.368	3.4717
		63.9773	3.87024
		64.1663	19.8768
		1.18412	208.481
		9.39912	75.745
		3.61599	43.2756
		21.2656	27.799
		5.13413	9.75401
		55.6433	13.4739
		11.3628	663.286
		46.439	26.5091
		204.775	120.726
		321.331	223.83
		313.284	8.14893
		302.891	118.32
		11.6298	249.951
		6.19434	351.864
		184.954	2.0868
		36.3447	309.941
		28.0246	399.406
		119.546	254.432
		24.9162	209.716
		174.863	118.262
		1.96692	221.741
		2.26499	1411.98
		348.736	224.86
		113.883	80.3205
		11.1162	49.7303
		177.613	974.863
		129.443	83.7248
		18.124	10.2575
		3.69573	117.942
		343.332	667.09
		332.376	256.39
		130.976	700.23
		16.7138	404.549
		80.611	206.822
		24.6597	148.462
		66.4766	31.2982
		84.4855	473.437
		265.69	670.389
		72.9212	633.182
		148.075	2205.4
		119.611	554.545
		209.655	32.0602
		48.6428	1001.69
		261.171	55.4027
		159.391	91.1307
		163.516	214.139
		12.5333	2031.98
		11.2606	1.4237
		10.4109	299.636
		50.0282	20.6488
		34.7513	1101.52
		122.802	268.805
		168.244	506.936
		338.861	536.481
		46.1003	45.3106
		7.57627	394.517
		169.989	689.635
		165.086	651.597
		85.2556	86.193
		281.543	51.3099
		70.5121	97.4001
		330.357	1142.18
		49.3181	593.6
		1.23954	342.965
		161.786	219.879
		416.776	654.558
		12.7253	243.828
		210.263	28.0721
		233.827	2.75654
		76.3253	292.02
		75.9401	98.9566
		20.8335	210.915
		68.4305	259.125
		274.373	2602.18
		37.2884	1757.64
		222.607	572.414
		283.294	1810.27
		95.8633	343.535
		1.07096	807.271
		26.2737	181.77
		88.4473	398.088
		50.9726	16.671
		511.459	153.156
		303.67	1591.05
		0.97178	337.666
		103.552	69.3076
		145.887	26.5079
		19.5478	47.6006
		62.8465	135.705
		221.619	669.865
		165.079	1849.26
		77.3115	1068.29
		30.1692	538.856
		92.6669	338.512
		20.8087	60.456
		117.231	2377.02
		244.613	62.5414
		63.8151	722.972
		23.2219	12.3326
		320.395	1610.55
		135.478	485.731
		74.5122	1867.91
		163.09	783.606
		117.266	5.06348
		48.1635	2695.5
		30.6164	160.047
		31.4427	141.329
		112.592	655.273
		11.0447	62.9018
		6.34839	3630.11
		109.546	1770.91
		33.1964	37.4944
		8.69346	291.855
		3.56017	377.324
		2.50792	16.9771
		1.24502	1136.53
		2.94482	178.552
		8.19785	67.7758
		122.57	136.682
		5.45003	37.995
		111.284	23.94
		166.271	14.075
		431.504	15.52
		168.729	40.545
		232.428	23.03
		32.8323	64.12
		62.6949	86.45
		18.9175	17.89
		226.402	76.14
		1.79278	36.39
		349.647	5.44502
		282.949	48.53
		82.8051	36.06
		87.3989	42.145
		46.4054	78.31
		391.815	43.8
		23.0328	9.26002
		17.6067	51.74
		54.5246	22.155
		13.0204	60.6699
		7.67642	41.12
		12.8979	5.39
		67.5561	70.25
		105.37	20.765
		14.2288	195.425
		117.79	35.1099
		297.93	50.7101
		12.3819	58.96
		16.4473	23.4
		24.9622	144.19
		0.979626	4.495
		156.618	36.295
		62.8167	1.98006
		36.0144	37.4049
		73.0814	4.34005
		140.157	1.95999
		40.4224	13.0401
		54.7032	5.25999
		202.785	8.22996
		213.639	8.72995
		26.2872	43.71
		11.6127	115.455
		23.0753	4.43483
		6.33115	4.99998
		2.21344	3.34515
		9.92576	135.04
		20.9913	60.035
		25.9628	158.96
		57.1412	200.11
		24.4288	68.9449
		9.62382	11.4501
		26.414	10.2499
		49.9638	17.335
		18.609	3.06001
		1.29291	10.05
		179.755	2.59003
		32.2648	17.4199
		59.6044	39.4902
		96.199	49.805
		28.286	67.4498
		227.31	57.03
		31.7013	116.1
		16.2548	14.19
		17.9041	60.2599
		150.165	12.495
		166.872	4.84497
		18.1033	121.81
		64.1455	75.1
		122.584	82.3251
		48.1188	25.685
		22.7958	169.91
		34.2746	226.37
		72.3191	52.2801
		12.877	31.5601
		113.882	210.47
		6.49594	11.76
		10.5869	48.8149
		27.2626	6.88505
		90.3133	13.235
		4.52682	13.615
		6.09689	44.1651
		8.14281	7.74517
		9.30067	10.3047
		47.1412	172.685
		44.2333	44.3147
		5.56993	0.645271
		75.2244	7.25483
		4.58169	12.8151
		22.746	10.285
		15.26	46.725
		17.5488	51.1449
		27.894	15.54
		25.361	35.2252
		14.7314	22.37
		80.6616	11.7599
		15.1048	61.8948
		32.5976	88.4902
		214.529	3.49012
		13.0594	4.75992
		34.6447	40.6199
		18.7651	34.2251
		29.558	13.4998
		12.7173	26.7349
		21.2923	11.3152
		9.15916	12.5249
		24.7924	16.8099
		5.62386	4.34497
		56.1012	77.905
		9.67192	43.3454
		3.55997	12.2599
		18.4158	10.31
		4.69036	6.87991
		92.7537	32.2851
		38.0705	13.6848
		4.7306	25.2849
		100.845	22.02
		20.1255	1.23999
		306.583	11.595
		48.6917	78.4251
		14.687	48.5402
		38.6594	4.3597
		23.7836	17.5954
		1.02648	37.9547
		136.914	79.0202
		113.773	26.3397
		66.1005	6.72011
		3.334	44.1701
		23.1073	0.915109
		7.30815	45.625
		108.346	98.0398
		20.6594	8.98502
		6.06477	67.3553
		8.90161	22.9447
		12.1819	16.8951
		77.8437	23.1303
		7.23263	5.88993
		38.8893	10.635
		7.82112	11.9147
		8.06191	8.92021
		71.4731	106.29
		76.2924	76.8003
		159.755	12.16
		15.1467	9.32969
		39.4221	20.2855
		60.2552	27.8446
		59.4557	97.0403
		14.9531	1.01998
		43.0825	39.3748
		62.579	92.4399
		10.8328	35.1453
		35.1054	70.7048
		9.14189	28.4803
		47.4458	7.03985
		63.7133	0.570036
		121.854	35.3751
		53.5125	11.8747
		169.339	145.225
		80.1093	12.7352
		31.7756	2.87494
		50.9327	75.6948
		211.568	13.3749
		9.76869	49.2752
		22.0517	21.6401
		12.6244	1.31991
		298.044	8.53492
		41.4307	11.4251
		22.9413	4.71492
		17.8949	11.7651
		75.6028	27.3948
		90.6766	10.8805
		186.959	14.2349
		34.8312	195.765
		26.9361	39.9496
		4.66502	8.15501
		47.204	29.5704
		58.1887	25.0296
		75.3024	60.2852
		10.4835	1.72519
		24.5897	71.9297
		18.2742	18.3204
		30.5311	60.5696
		21.8383	12.9953
		77.1115	34.8898
		191.219	14.4351
		29.8145	26.0451
		66.8058	0.954705
		307.093	1.11529
		59.4146	46.6651
		59.2225	49.9898
		44.9872	58.9402
		20.8224	29.7096
		6.14158	13.6548
		187.483	14.6853
		50.5344	15.1153
		80.52	104.315
		69.2619	10.8098
		29.2499	3.40987
		58.9154	57.2046
		16.9609	10.9955
		64.2399	58.9545
		48.1344	8.34009
		26.058	22.7054
		4.52536	112.415
		18.7266	7.58478
		37.7236	72.9453
		37.4142	2.14514
		2.20563	26.0397
		188.443	6.1154
		33.873	5.55995
		2.38899	52.7348
		74.0665	4.73964
		5.01639	27.3204
		7.42548	13.5151
		18.0839	5.80982
		50.9977	7.15995
		82.9793	1.39492
		34.7852	33.545
		45.3091	1.33969
		44.1528	34.925
		25.9548	6.28044
		6.32731	19.3055
		14.3261	61.0444
		3.55892	80.1355
		10.5966	48.1449
		1.2614	22.6492
		18.4638	14.8508
		158.943	7.40419
		63.1053	11.1655
		12.8016	22.6147
		3.87931	15.8153
		26.267	34.1496
		4.11251	35.2954
		21.1874	17.1801
		18.3239	20.4849
		12.1004	4.53505
		18.7746	118.725
		7.89661	61.9193
		6.90952	4.14533
		9.48985	17.0853
		11.5628	2.51943
		9.66429	27.62
		9.64684	40.8706
		20.4908	52.2444
		1.9599	78.2256
		178.78	272.02
		38.2106	31.4546
		92.6739	127.145
		122.148	64.5602
		22.5797	18.065
		19.2026	69.8548
		41.4941	4.29036
		48.0709	31.2048
		19.9674	40.9653
		22.413	21.1
		5.80106	39.0693
		12.5582	96.8053
		41.4281	141.76
		69.2193	20.7344
		8.4854	47.6701
		4.01583	83.1452
		41.7458	54.72
		55.2254	50.6354
		7.06314	87.5751
		20.3612	6.87925
		13.6355	41.1803
		11.3762	25.8597
		45.9715	27.4999
		23.4424	12.8503
		41.6522	24.1499
		89.8484	2.29538
		134.801	8.51955
		39.7672	1.73539
		18.1016	218.84
		33.2791	41.475
		19.7579	63.9454
		15.4308	117.419
		25.6296	137.265
		108.757	289.595
		104.665	77.2254
		257.515	37.7995
		98.6503	33.0905
		278.518	13.1102
		45.2546	5.59412
		98.6905	29.23
		81.0349	57.075
		12.55	294.985
		9.1173	8.92497
		35.1983	53.0099
		6.35447	15.8198
		4.50295	83.2259
		194.462	39.2444
		84.5515	227.595
		7.04974	46.8653
		126.398	20.9345
		3.17771	50.5354
		237.602	2.74522
		203.942	1.0551
		3.05435	35.8146
		48.3696	12.1598
		37.3253	70.0454
		434.307	17.5796
		61.1475	6.7354
		108.472	109.155
		121.289	70.2841
		42.2185	90.4307
		35.816	83.5799
		6.41978	1.71997
		6.21973	48.0501
		146.038	51.5949
		17.4984	170.185
		327.771	8.36582
		226.785	106.724
		18.3839	2.88496
		65.8443	4.36565
		8.1363	0.829786
		25.1504	22.6148
		275.02	17.4152
		40.345	243.435
		60.085	60.3148
		162.805	11.0455
		341.99	6.2699
		227.635	8.07027
		23.94	125.145
		45.26	19.8155
		203.1	34.8849
		51.235	43.9845
		369.23	14.6301
		589.19	74.2602
		134.145	72.8396
		160.88	4.87552
		36.5699	33.6845
		184.37	50.5654
		24.3899	32.7202
		33.965	1.37473
		24.6901	11.1604
		6.74016	36.9198
		290.105	22.3546
		66.64	1.30504
		94.8249	2.22993
		6.43518	37.4105
		728.21	35.6146
		286.005	64.0305
		82.5198	207.41
		42.8001	25.9647
		71.9849	27.8804
		27.0901	10.3496
		174.235	22.1348
		564.4	3.74529
		177.5	175.1
		578.99	4.39471
		50.1901	97.9749
		63.66	107.349
		97.5048	222.331
		781.725	117.34
		239.46	16.3095
		72.2551	39.6449
		73.2098	56.6854
		138.135	1.25903
		58.1154	19.5113
		28.7097	291.84
		150.45	52.0604
		36.195	168.775
		349	68.415
		116.676	24.9697
		285.04	29.6106
		12.2597	16.7197
		3.84032	6.47936
		44.3793	225.016
		174.065	12.3841
		56.8159	13.8649
		17.2697	5.29495
		276.86	168.821
		40.8004	78.8891
		373.235	8.21029
		201.585	7.99973
		73.5844	5.16015
		161.395	21.38
		10.5697	54.9495
		9.75053	9.32938
		12.0398	24.9818
		205.13	46.3834
		27.91	31.7357
		400.886	1.75952
		165.154	7.78138
		39.0047	117.324
		64.7699	5.50561
		2.8753	25.8894
		146.2	7.30593
		34.0747	15.3195
		353.091	12.9407
		45.8896	22.7733
		388.68	6.58637
		446.91	19.9791
		103.42	27.9308
		63.1606	1.51048
[truncated: 2,787 more rows]

## Sheet: a4b2V337G LS low ACh
EC50 (0.7 uM) (1st phase)-only first 2 mins
Interburst interval		Pooled
		Small Unitary Amp.	Large Uniary Amp.
		633.27	1336.68
		33.985	193.98
		39.215	1784.65
		224.52	114.8
		84.7051	1670.18
		295.7	226.915
		10.74	70.2097
		4.41	145.025
		180.68	103.72
		519.275	203.2
		1139.13	489.635
		242.56	801.875
		499.505	70.9545
		129.575	233.475
		67.8699	467.06
		296.245	3514.17
		226.895	578.23
		543.465	41.95
		358.12	248.996
		109.645	1387.5
		400.18	384.145
		21.3247	172.055
		28.4305	167.435
		5.23489	543.695
		73.7547	833.66
		60.2	429.17
		808.54	2908.81
		278.415	577.794
		599.37	2011.54
		47.0049	47.401
		39.0649	151.17
		93.9099	3389.32
		231.23	168.795
		100.919	94.5553
		3.12564	2792.68
		177.644	96.2503
		606.135	1132
		58.9703	285.205
		279.545	2029.39
		72.0099	25.0009
		438.69	1712.57
		534.72	58.2522
		195.491	2627.33
		313.35	25.0922
		531.43	860.194
		53.4151	163.834
		1121.78	413.945
		641.885	98.7297
		256.99	11.6331
		238.73	521.049
		19.2049	44.3394
		12.155	31.4021
		79.3444	303.179
		338.625	50.493
		233.025	1351.77
		122	88.7773
		22.5649	364.366
		1085.54	754.981
		442.515	156.18
		6.85431	28.5725
		19.4606	15.3565
		191.07	95.0697
		679.144	907.438
		113.901	62.2564
		42.5651	67.9043
		261.089	1007.41
		185.381	554.181
		517.195	1772.26
		51.469	6.45114
		47.6763	428.771
		681.37	175.479
		152.164	349.239
		114.745	199.35
		9.9807	1944.06
		169.475	39.2859
		229.67	16.088
		272.515	1576.07
		191.279	106.404
		89.2507	365.03
		265.635	60.6033
		1302.27	76.5211
		145.949	497.171
		160.036	647.274
		22.7848	316.725
		167.265	153.177
		164.175	1458.4
		536.451	7.52308
		846.464	94.7579
		397.89	279.114
		3.18139	539.998
		500.129	364.895
		216.096	13.78
		269.419	3872.28
		474.394	846.485
		170.286	1581.96
		1119.69	7.07496
		139.149	82.0923
		231.47	3950.12
		273.135	3353.23
		461.244	108.127
		413.906	678.874
		80.0951	2053.1
		1235.91	349.411
		1061.93	2429.39
		378.035	271.193
		216.994	190.031
		339.945	1845.32
		576.37	5324.49
		1374.89	306.451
		1075.45	1206.87
		109.658	117.398
		217.775	30.1189
		299.069	131.589
		703.04	15.4016
		345.917	57.01
		118.434	606.832
		350.129	1522.07
		103.46	712.214
		16.2108	1550.72
		25.4636	185.354
		33.8188	3290.42
		82.5062	1622.6
		159.06	240.046
		30.2644	798.349
		237.795	176.371
		751.51	129.854
		20.9605	313.368
		106.17	220.183
		1909.12	72.4245
		330.868	88.2159
		275.63	126.756
		1308.98	366.405
		14.4759	43.7635
		199.201	104.541
		514.48	94.7998
		211.774	894.637
		399.216	256.042
		221.872	412.236
		310.787	413.294
		41.9819	47.1643
		3.52017	69.2497
		71.8784	110.877
		8.57557	1141.71
		167.321	772.352
		891.339	221.544
		218.556	315.912
		341.748	51.0468
		265.354	173.871
		28.0223	23.5061
		2.66191	80.3201
		136.95	758.605
		175.924	190.479
		445.606	6.77704
		30.4899	9.2205
		947.889	680.642
		520.845	1841.85
		314.756	131.401
		473.023	633.037
		708.065	1244.98
		400.923	2219.4
		656.204	394.273
		99.4807	160.178
		67.99	1260.11
		169.317	610.291
		19.5505	1042.59
		45.9702	1277.84
		84.6467	380.724
		279.483	3396.5
		472.377	303.642
		259.806	328.344
		123.066	286.005
		286.687	98.77
		651.387	116.015
		1168.18	775.425
		193.886	599.245
		715.419	18861.5
		801.695	245.815
		128.806	2719.4
		169.863	4010.97
		480.106	91.94
		2118.72	2848.41
		96.5278	1136.95
		202.798	750.35
		49.0657	14592.4
		129.775	2914.15
		167.189	1223.35
		901.625	4157.87
		55.9454	2963.22
		1037.05	3163.86
		125.151	729.379
		1117.67	7903.69
		145.339	658.743
		1459.49	2907.34
		35.08	17200.9
		5.58852	1554.94
		625.063	187.556
		676.705	1274.18
		1496.97	1494.28
		245.626	713.165
		300.957	360.795
		1045.51	483.411
		545.128	762.6
		338.481	346.196
		24.2025	445.044
		26.5218	223.589
		714.885	644.788
		20.9697	66.3818
		1575.71	1023.08
		94.3176	252.038
		327.554	320.996
		17.9827	222.349
		209.229	797.796
		443.233	24.2773
		1293.67	177.693
		1309.87	136.847
		1052.24	768.189
		926.957	51.6084
		597.987	155.225
		76.8202	167.381
		422.837	352.483
		179.211	405.833
		150.564	195.492
		175.616	329.613
		327.676	986.468
		59.869	7880.45
		278.131	3213.42
		3.99005	1129.36
		170.404	278.856
		278.79	625.126
		235.56	69.9839
		14.3043	55.5092
		969.943	405.671
		161.339	2405.2
		48.4395	2511.84
		698.232	391.31
		315.79	142.28
		54.7034	2064.38
		28.4151	2138.7
		1154.37	45.4091
		266.045	9.22009
		396.807	61.8555
		849.962	20.4598
		51.5268	12.4304
		738.892	298.215
		787.015	1418.09
		196.238	317.55
		969.096	858.906
		2254.73	1050.47
		607.453	45.0796
		1048.91	215.42
		894.41	28.76
		331.666	199.99
		520.36	422.795
		689.788	192.169
		772.71	3150.51
		146.984	494.465
		191.907	691.305
		15.4641	45.1402
		10.7442	14.069
		200.649	329.47
		108.507	1022.14
		251.976	1894.79
		203.351	1215.68
		95.5791	572.544
		175.159	33.4397
		46.2958	956.656
		136.768	1122.29
		853.521	231.589
		799.979	3382.39
		57.3788	91.6201
		495.364	2453.75
		104.032	1884.84
		1428.55	1543.09
		408.969	2690.66
		298.004	4514.35
		323.776	409.934
		156.225	26.2071
		57.9446	280.225
		1456.28	385.045
		113.424	2983.77
		647.78	221.62
		803.751	98.9401
		852.659	566.68
		1166.24	274.19
		1410.43	1137.99
		325.534	980.75
		314.325	1124.18
		920.307	3028.69
		199.763	82.355
		513.35	354.815
		139.298	258.76
		105.217	3617.06
		726.915	2184.25
		101.25	2.62497
		24.4439	200.191
		8.92898	364.35
		1931.03	187.674
		88.3912	5111.31
		159.701	18.6446
		23.9035	132.81
		30.5981	790.13
		4.37626	681.205
		3.95479	175.784
		8.17755	285.576
		55.6457	871.234
		1553.5	72.2253
		1334.19	505.779
		83.4153	127.086
		221.195	227.71
		814.541	250.245
		450.864	1508.7
		53.4935	888.226
		546.74	261.209
		264.685	1873.06
		315.85	92.9049
		370.435	392.212
		3.73004	693.084
		198.36	783.373
		81.75	688.908
		8.49004	796.071
		16.56	697.447
		136.77	971.275
		191.06	8.89364
		63.225	9.08387
		183.415	137.37
		187.88	241.105
		643.085	1.66714
		4.56499	334.229
		280.32	1123.67
		15.755	1234.17
		69.615	11.5469
		68.59	1327.1
		89.815	648.603
		31.165	333.68
		77.8799	21.1173
		4.62014	338.441
		92.0997	101.136
		6.31498	143.357
		19.4801	28.6357
		279.955	1453.91
		301.525	127.411
		169.435	330.495
		36.6697	139.551
		361.245	96.3055
		7.44491	1384.08
		309.14	963.566
		7.67008	1854.48
		6.83998	491.809
		113.42	241.625
		4.35525	851.882
		74.5897	789.321
		47.1499	69.3232
		20.045	369.989
		38.8704	438.425
		599.78	2669.68
		57.1852	1609.04
		433.805	1004.54
		31.9651	758.852
		255.905	328.729
		178.505	23.9084
		136.18	3.26267
		246.935	43.648
		115.861	873.826
		5.78926	941.23
		1443.68	249.321
		67.2207	80.9846
		183.89	2.21457
		17.7001	35.0394
		11.7951	245.995
		218.57	135.617
		17.6396	1389.71
		5.17502	388.29
		509.62	925.227
		150.269	552.356
		5.26555	1401.13
		4.18024	884.224
		18.6345	1762.4
		51.47	284.794
		12.4552	1232.8
		120.16	1983.03
		169.235	1579.82
		49.0954	1901.88
		39.3901	4971.92
		254.184	117.991
		24.435	645.389
		31.2302	1414.94
		3.71503	613.553
		71.0649	1376.34
		31.4698	4152.12
		23.2202	4495.18
		9.77001	4530.26
		95.3949	36.9008
		9.06514	7.23935
		28.8948	683.787
		111.015	1157.65
		8.27061	651.019
		4.11442	376.565
		52.1707	3518.62
		6.89983	9797.61
		89.0749	254.52
		4.38455	975.91
		5.04019	16693.8
		7.24516	7091.02
		38.6402	543.099
		12.6397	201.477
		12.6056	5950.65
		32.3243	7079.46
		165.99	2548.21
		48.2304	472.8
		114.995	8961.89
		8.72522	145.179
		26.6349	12784.1
		7.1447	219.932
		97.4699	3469.62
		10.7348	1487.35
		25.4351	2469.74
		31.2257	45.9338
		80.7998	231.106
		292.93	610.469
		16.4194	685.375
		24.6202	3941.64
		19.4756	1005.99
		27.2299	1209.6
		171.97	20.4214
		72.9901	295.742
		82.2349	311.923
		20.0201	54.2563
		10.9901	172.382
		11.645	265.122
		52.1747	329.573
		11.4347	765.786
		5.24038	9.13575
		6.30514	298.427
		21.7197	226.868
		24.3349	167.152
		6.84561	117.786
		13.4	4.77329
		15.9445	284.134
		19.7097	75.6402
		149.36	185.789
		299.61	1254.48
		63.0006	327.249
		390.634	184.591
		70.9401	6.97801
		35.1456	1187.05
		37.9149	1.72534
		104.649	4.44925
		20.4848	697.601
		10.47	425.939
		68.6951	161.842
		11.5458	323.253
		5.96976	151.17
		19.21	183.385
		23.3047	105.069
		24.8357	91.8723
		4.75999	16.029
		7.60412	95.7019
		16.7702	15.7064
		8.23982	11.7031
		130.25	182.247
		40.1454	111.953
		61.1441	210.177
		38.5596	88.865
		93.2417	29.2435
		75.1883	2.19672
		534.902	774.329
		15.5488	28.548
		33.1839	239.643
		83.4347	353.822
		13.6862	16.2515
		60.3094	95.8045
		8.5793	183.822
		4.10981	190.52
		28.7702	102.837
		121.776	348.956
		16.6039	52.3228
		6.6343	305.788
		62.4601	224.702
		63.0597	12.8373
		12.1267	795.504
		60.6286	279.72
		79.54	69.8817
		5.61514	316.932
		54.02	38.1274
		223.886	153.996
		14.5794	18.3591
		1904.84	179.891
		217.771	284.859
		84.3593	29.0946
		915.414	83.1965
		489.581	83.1978
		1038.64	3.9881
		598.63	443.233
		382.461	3.14335
		666.859	38.9658
		116.615	240.979
		517.025	4.85497
		49.9448	330.091
		402.79	64.9252
		38.8551	23.6652
		985.966	258.073
		1260.08	20.7743
		694.565	311.188
		1780.55	44.9302
		1202.08	47.749
		126.895	386.469
		633.031	103.609
		216.72	5.03119
		2066.29	24.8211
		175.55	3.68458
		58.3248	34.1116
		175.903	154.37
		30.361	660.832
		182.305	24.6133
		1523.95	4.97763
		236.792	4.75379
		87.3158	26.6654
		32.4828	1.7699
		15.1043	25.7477
		256.949	142.404
		172.147	64.5675
		1048.12	7.37462
		93.8299	7.14629
		200.771	794.356
		412.036	7.13128
		523.108	30.4725
		172.897	22.5276
		125.115	6.20797
		24.8757	781.662
		14.2751	425.217
		108.101	2.74753
		52.6773	26.4316
		101.967	222.124
		138.705	2.7746
		28.1636	443.904
		84.6393	248.416
		44.3601	340.768
		34.9705	135.811
		41.1756	391.769
		210.567	227.189
		31.5373	157.043
		193.317	105.038
		236.135	33.0333
		13.4286	13.4939
		156.13	66.9482
		93.4614	80.2138
		39.6737	507.843
		95.4148	428.538
		76.7119	169.65
		26.4888	64.4629
		13.8639	1.6957
		194.733	224.678
		24.532	308.721
		4.95261	48.2886
		139.446	992.268
		16.4924	4.71787
		43.2199	341.148
		8.69777	2.00979
		1118.06	606.75
		794.56
		1784.68
		27.0636
		5273.17
		166.527
		248.144
		533.35
		1682.09
		407.357
		29.4211
		359.975
		916.561
		661.927
		1373.37
		496.503
		426.448
		179.859
		191.059
		181.977
		294.939
		116.005
		130.56
		332.197
		919.753
		497.77
		609.315
		1845.7
		118.592
		112.058
		1416.48
		1856.35
		2404.73
		1069.77
		177.817
		331.822
		596.884
		349.864
		655.554
		574.216
		67.1855
		504.303
		444.165
		531.688
		340.453
		2175.09
		81.2934
		271.644
		52.8763
		811.176
		1672.57
		312.457
		345.26
		61.2279
		617.715
		1284.14
		2965.76
		1095.73
		1451.05
		275.422
		99.6774
		214.438
		1526.52
		30.4641
		217.898
		1008
		365.375
		746.257
		112.945
		491.79
		229.084
		160.414
		40.6009
		181.639
		9.13704
		417.696
		679.614
		477.544
		55.6379
		1122.72
		86.9697
		98.0913
		112.096
		281.683
		288.812
		99.4573
		249.955
		140.469
		127.307
		510.564
		66.9757
		65.6595
		9.26413
		253.403
		2542.73
		794.136
		98.2373
		280.171
		351.07
		623.308
		464.02
		4181.04
		100.207
		840.398
		3464.2
		17.0345
		129.389
		130.99
		96.9073
		89.4831
		3.54987
		670.622
		351.509
		958.046
		366.725
		310.622
		117.906
		270.403
		697.242
		1610.49
		1880.46
		532.905
		703.625
		786.84
		395.215
		1385.71
		489.93
		644.285
		1464.82
		233.515
		18.0299
		3153.49
		1054.57
		325.35
		238.51
		618.705
		1067.2
		264.301
		807.455
		1782.42
		1955.64
		168.95
		1666.2
		6934.39
		6690.68
		46.4044
		2063.48
		1854.99
		325.744
		154.825
		41.2493
		3.63621
		706.191
		97.4982
		1171.32
		542.125
		133.49
		1053.51
		156.95
		74.79
		733.305
		655.17
		22.1503
		200.355
		496.185
		46.6002
		210.57
		1058.59
		1989.26
		521.015
		2382.52
		242.515
		3709.39
		248.495
		655.12
		38.4453
		44.221
		29.4245
		1019.68
		349.492
		355.145
		278.42
		955.164
		114.264
		1309.83
		2556.47
		564.379
		2211.06
		646.26
		395.554
		188.731
		280.211
		18.225
		878.005
		191.984
		1267.52
		29.4062
		25.4941
		630.365
		86.4847
		266.11
		122.56
		187.001
		297.651
		72.7846
		579.649
		1465
		88.9423
		1371.37
		296.609
		111.561
		79.6483
		262.459
		49.1827
		559.164
		485.217
		1991.33
		723.339
		2.56887
		496.321
		451.636
		565.884
		494.74
		257.279
		225.377
		12.989
		1978.36
		137.578
		126.944
		627.668
		91.2122
		65.9842
		1221.01
		186.504
		233.107
		546.523
		5.14083
		309.386
		1572.82
		1345.51
		12.6225
		11.7696
		2027.08
		503.164
		476.127
		354.939
		569.29
		208.808
		343.931
		455.873
		27.5597
		1184.57
		1008.52
		220.764
		437.776
		1714.66
		3595.82
		292.488
		1336.27
		890.903
		2072.11
		4978.09
		1443.39
		4.76153
		57.4156
		28.9
		44.2374
		643.651
		967.68
		225.334
		42.9897
		19184.4
		81.9
		79.47
		87.65
		16.79
		214.19
		101.735
		10.06
		8.33998
		129.295
		81.29
		165.63
		19.8551
		3.23499
		3.70492
		1.74001
		5.51503
		44.23
		32.0599
		57.155
		3.26503
		15.705
		50.175
		67.315
		202.64
		7.72003
		22.205
		88.125
		52.0899
		206.515
		82.9201
		128.97
		274.43
		66.77
		33.84
		12.4701
		36.0399
		20.5
		157.765
		1564.13
		1481.23
		700.63
		1370.36
		1099.65
		683.599
		146.401
		1194.04
		559.03
		504.375
		1112.07
		1243.19
		1588.66
		1.46079
		32.4887
		66.4467
		250.714
		2044.41
		85.3846
		510.17
		139.355
		427.91
		2116.96
		30.3764
		2398.29
		206.431
		1054.28
		131.181
		347.66
		51.4947
		1817.79
		2504.74
		285.731
		230.784
		1619.61
		118.71
		1822.12
		739.016
		336.587
		1134.52
		186.718
		489.645
		37.1093
		1522.47
		903.553
		255.481
		2522.83
		516.534
		861.494
		9.54531
		14.8192
		206.715
		857.642
		16.0389
		179.381
		9.06088
		193.837
		541.79
		616.175
		157.527
		311.86
		71.5691
		171.484
		446.848
		449.733
		2697.41
		2030.72
		892.72
		349.256
		289.651
		1519.02
		2039.57
		699.715
		859.746
		555.762
		4.02835
		11.1564
		612.649
		45.9138
		172.998
		468.651
		1730
		258.914
		928.763
		1236.5
		864.001
		1414.69
		968.115
		913.848
		2008.34
		183.194
		369.063
		141.641
		400.97
		373.644
		426.197
		81.4373
		1109.34
		27.1011
		123.352
		29.4587
		148.201
		295.219
		100.488
		518.678
		643.774
		128.031
		1066.79
		293.199
		73.47
		280.417
		4284.4
		2470.28
		788.959
		680.919
		70.0056
		1839.11
		741.705
		1554.21
		1408.03
		184.82
		1765.11
		326.138
		588.883
		782.713
		281.814
		352.832
		927.519
		2.74685
		454.196
		23.2082
		1373.03
		295.441
		413.045
		438.263
		944.751
		1089.49
		1948.08
		672.577
		163.226
		3.49324
		5.31563
		926.137
		32.6912
		28.3107
		187.564
		628.908
		49.1105
		342.001
		402.098
		1641.11
		1262.97
		1049.57
		1102.66
		389.126
		375.032
		717.88

## Sheet: a4b2V337G LS high ACh
ACh EC50 (30uM) (2nd phase)-only 1st 2min analyzed for 2 amp states
Interburst interval	Pooled
	Small Unitary Amp.	Large Uniary Amp.
	150.73	3202.85
	1221.18	3228.97
	425.98	1914.11
	18.53	19.1302
	4544.21	6267.06
	419.15	1005.04
	2856.03	1679.3
	3957.2	9.47067
	573.975	3214.3
	9372.78	13326.3
	1394.41	1540.17
	375.249	8115.31
	2822.7	5146.9
	7.55506	2458.08
	4215.71	5161.09
	304.813	2612.82
	3007.7	16250.2
	15481.9	5756.7
	913.935	8164.22
	8970.13	17509.7
	202.017	2356.27
	2.08882	9714.53
	1117.32	66.465
	4869.62	1379.05
	1.40743	2950.84
	5653.6	1183.09
	2876.63	197.755
	7.90733	689.995
	5.80759	3041.74
	6976.62	1167.16
	5623.06	884.441
	12463.6	182.554
	7018.4	632.221
	8437.25	2333.54
	1000.39	327.039
	41.685	925.346
	418.775	496.14
	9667.34	50.945
	2937.17	4298.72
	159.62	2049.24
	1958.1	2636.93
	1191.44	50.3996
	198.975	125.079
	34.0556	5792
	1651.67	88.3927
	240.41	2381
	983.699	4904.86
	1416.56	832.649
	24.1446	2113.57
	315.5	599.918
	67.5763	479.674
	117.215	1244.79
	4333.92	115.689
	248.449	759.644
	49.0757	46.8626
	2034.7	2977.45
	2067.43	5605.76
	19.7106	117.95
	44.5701	681.927
	1399.95	1279.02
	2767.3	99.9322
	2286.88	1574.47
	947.14	2377.52
	516.493	1396.81
	1333.43	1273.45
	300.489	2007.7
	4166.07	1075.37
	750.335	1114.84
	1849.9	91.1803
	233.04	3321.46
	427.462	231.934
	490.689	1618.3
	1115.31	298.334
	1366.62	218.197
	263.468	547.942
	35.5882	214.19
	5.03998	63.0742
	150.736	505.082
	5.63427	49.9817
	133.486	733.009
	366.269	767.308
	6.6333	811.472
	15.1941	1588.02
	1087.17	358.795
	26.3292	674.121
	21.4617	2692.66
	783.354	939.325
	163.725	968.829
	1408.64	2627.39
	640.63	290.446
	66.8585	17.5273
	247.531	24.2038
	818.719	255.305
	205.436	18.7914
	2066.66	608.381
	1810.65	5143.7
	1441.29	1275.13
	14.9556	8299.69
	27.0606	1100.58
	5.44127	4267.44
	33.563	213.68
	32.5808	494.58
	15.9535	32.6
	80.1716	107.12
	82.1026	1034.18
	132.438	3118.06
	23.2466	2120.56
	255.903	501.98
	280.24	103.96
	383.409	3674.2
	32.6914	2292.92
	667.517	8497.44
	65.713	393.201
	83.7978	280.98
	300.798	503.16
	212.955	3673.88
	35.0397	77.9001
	133.392	1621.56
	500.315	5016.6
	10.89	1090.52
	321.289	617.882
	33.1605	790.418
	1274.99	2916.94
	6.4614	7602.46
	714.612	783.457
	197.682	1244
	150.265	8702.92
	1908.5	428.903
	316.01	7457.5
	36.0854	540.019
	346.575	4272.33
	5.91445	15328.5
	15.7265	352.441
	24.9179	18.8953
	4.54126	13005.8
	64.8896	151.342
	7.31882	4.97447
	32.6974	15674.4
	13.6931	35.2779
	4.21521	1498.9
	7.98602	2035.32
	9.66166	26.5622
	5.57463	24.7556
	15.4366	1265.44
	57.3119	1772.37
	5.12916	955.16
	16.3346	1171.37
	24.7712	23064.9
	225.624	25.8561
	112.435	31.2746
	216.999	42.3205
	24.167	5.11391
	290.135	523.29
	166.365	650.92
	13.9722	11.0851
	4.76464	46.8451
	7.02102	23.6399
	6.64115	95.4609
	139.001	58.4156
	41.1084	52.6949
	167.522	14.3693
	50.9017	143.399
	81.1243	34.0451
	33.4785	1.35033
	13.9161	35.05
	25.3837	648.88
	220.82	724.33
	28.6243	305.835
	149.835	401.18
	11.4291	163.4
	35.6237	85.405
	65.2138	63.2549
	1515.41	673.025
	215.676	22.4499
	191.431	30.445
	19.4391	251.245
	184.495	18.4999
	115.512	311.62
	180.273	199.535
	6.60135	12.38
	192.089	124.65
	985.014	19.785
	1131.33	1239.12
	234.393	162.155
	3782.05	307.135
	133.279	838.76
	416.605	682.905
	242.167	4643.86
	1425.47	15.2256
	1217.23	467.57
	2814.19	12.53
	83.4272	7079.05
	148.273	406.825
	183.889	7123.13
	263.199	2739.1
	67.76	3944.91
	1432.14	5809.29
	4418.32	35473.1
	842.099	53.2409
	6143.52	207.005
	2501.14	219.465
	917.128	564.679
	815.105	8.22782
	4469.15	140.283
	385.24	377.607
	336	25.8948
	277.86	1.98676
	149.94	42.4344
	44.7799	27.7399
	264.94	13.8357
	5.9801	442.519
	45.62	240.719
	114.64	169.644
	18305.9	11.2667
	37.3004	4.43567
	2190.52	402.463
	1159.8	1.71488
	5278.54	8.5052
	3446.9	29.9131
	1361.34	685.143
	2000.44	209.042
	571.54	538.005
	11319.4	8.0096
	16.5189	335.858
	258.421	22.1278
	1032.08	114.752
	57.6818	79.9997
	6112.66	20.5189
	11167.5	246.662
	2686.74	863.219
	164.415	1526.93
	6409.35	108.755
	582.179	299.765
	3417.7	7.22502
	3540.66	2467.11
	11.0162	14361.5
	135.044	1263.27
	32.4751	3420.77
	2770.07	43.3801
	13485.2	1095.1
	15583.6	806.945
	1550.5	501.41
	2370.03	10181.7
	18660.7	83.0479
	2505.07	7.19425
	795.461	5.17027
	38366.1	277.791
	7.21	9.45373
	617.5	16.79
	767.005	42.1392
	941.375	18.7749
	44.0251	931.721
	117.815	471.889
	42.17	39.6041
	508.235	257.273
	2.875	164.848
	2.42993	28.0865
	26.7501	275.619
	29.2199	2.76066
	134.945	187.68
	111.855	142.77
	102.895	197.184
	486.27	88.5152
	7.02509	593.29
	136.325	14.8153
	282.125	92.6513
	80.9702	1070.59
	871.635	26.2246
	138.055	74.6406
	97.7	55.3162
	89.8949	81.0042
	430.475	18.7762
	47.1698	266.205
	200.395	54.5573
	53.8152	404.732
	229.805	87.2828
	116.285	86.4061
	7.14502	85.0597
	193.235	6.75071
	372.525	337.866
	10.5497	34.0196
	1956.97	1661.91
	86.9395	133.765
	675.7	211.642
	121.95	363.563
	16.9602	146.719
	278.42	110.591
	827.5	1212.35
	119.93	331.374
	90.1505	2.62683
	606.57	12.5503
	688.195	121.819
	182.191	21.0781
	444.245	4209.89
	297.019	583.401
	359.555	1099.69
	968.975	6660.02
	82.9194	100.601
	156.565	3050.44
	37.2906	20919.1
	339.1	18.4913
	73.9004	18.6331
	909.774	363.412
	40.5957	172.832
	324.019	99.9375
	57.4549	569.96
	311.055	870.828
	104.216	323.182
	4.40939	48.3591
	209.12	335.959
	180.889	3.01163
	98.6897	20.9633
	69.6805	33.5539
	135.635	11.8327
	5.07939	24.2403
	259.79	44.9401
	17.0549	1323.44
	64.4957	830.823
	352.191	253.128
	88.2135	104.321
	70.9549	366.8
	85.5661	407.189
	269.874	188.229
	67.4706	15.6275
	1335.67	14.9099
	4.81119	878.34
	1293.02	33.093
	273.36	896.979
	275.865	603.676
	119.46	632.725
	576.125	34.5083
	31.49	81.2272
	57.2441	204.955
	103.561	247.769
	1793.58	288.259
	433.554	6.459
	1255.54	390.965
	1072.44	61.1986
	193.911	271.326
	57.4586	96.5598
	125.41	22.1798
	110.506	23.8494
	343.106	28.0165
	1173.4	266.274
	63.931	22.2564
	59.2899	241.901
	383.61	39.3992
	116.35	2103.52
	611.105	357.129
	258.329	6388.68
	1710.7	5984.29
	62.1144	19.5849
	338.274	988.285
	2014.39	3392.39
	18.1928	3666.02
	342.239	3696.03
	173.289	1684.55
	302.506	3356.34
	478.728	1225.55
	874.522	2230.04
	446.245	1430.67
	553.732	2212.49
	1136.38	174.18
	556.514	17090.8
	720.219	674.158
	180.378	102.214
	3145.3	739.145
	396.648	547.346
	3308.55	1083.31
	3020.65	1737.76
	3596.95	5547.9
	426.939	5230.67
	2412.57	61.7988
	1922.56	2432.09
	925.923	4934.62
	314.772	3635.47
	574.999	1401.79
	875.893	1923.67
	351.945	681.197
	455.735
	345.801
	363.236
	2783.76
	677.101
	9.03502
	883.069
	330.112
	1382.5
	2639.24
	1553.79
	110.204
	102.612
	128.586
	259.33
	4.43462
	106.81
	3.67358
	424.006
	75.2901
	125.45
	79.2341
	11.3903
	15.4144
	132.601
	115.417
	20.543
	2.01021
	222.518
	6.52042
	27.2684
	148.375
	8.25178
	153.032
	138.887
	20.7981
	12.7931
	378.896
	2.38111
	45.4816
	117.525
	5.74688
	80.3852
	422.88
	6.42279
	48.5486
	13.485
	155.354
	360.588
	132.079
	326.053
	7.66945
	116.435
	10.9688
	2.04434
	7.47389
	384.188
	98.7349
	386.456
	97.0061
	138.447
	4.55937
	66.1943
	149.814
	414.037
	191.927
	62.0548
	177.585
	7.43526
	6.59677
	24.2693
	12.5497
	105.975
	2406.67
	4889.26
	541.699
	255.24
	8.26506
	327.533
	392.468
	91.4661
	152.444
	335.882
	3297.97
	659.604
	289.012
	728.75
	940.867
	1304.98
	142.673
	112.439
	773.104
	278.204
	566.853
	385.608
	445.786
	2431.67
	969.593
	31.8523
	290.075
	2430.43
	5079.52
	1752.12
	490.319
	1556.18
	134.279
	196.748
	45.4445
	1190.19
	503.69
	36.285
	959.46
	60.9951
	106.15
	125.115
	79.5401
	255.79
	1457.38
	53.5449
	164.72
	7847.91
	688.214
	5191.92
	515.026
	752.884
	1270.26
	211.109
	2202.85
	654.21
	425.726
	630.78
	2.84414
	779.964
	1459.42
	13.9687
	1411.18
	286.645
	160.595
	139.484
	138.556
	3458.6
	345.996
	2131.63
	448.549
	675.05
	2413.43
	1188.82
	843.856
	451.276
	1435.37
	475.055
	249.254
	2249.53
	356.09
	2534.63
	979.455
	1692.43
	930.886
	981.282
	5022.8
	50.305
	1553.48
	444.033
	227.62
	223.228
	180.207
	3990.81
	2204.66
	2168.01
	2008.2
	623.837
	1320.71
	4822
	177.672
	2014.69
	1475.15
	1368.98
	700.169
	999.291
	37.4839
	12.8085
	41.9702
	32.5475
	228.58
	559.689
	103.341
	10.8486
	603.721
	181.544
	61.5915
	301.606
	123.924
	511.662
	359.361
	7.24414
	82.3458
	169.532
	206.933
	5.6752
	11.3555
	59.2389
	163.621
	307.666
	541.077
	85.7391
	687.612
	104.7
	843.919
	321.167
	399.48
	118.457
	17.2267
	20.6156
	1861.5
	543.08
	371.166
	82.8357
	752.888
	135.198
	80.9426
	1476.14
	2391.58
	19.8338
	26.9963
	64.4625
	85.4154
	15.0781
	432.728
	30.5026
	386.178
	126.931
	37.5657
	6.90335
	1748.28
	6621.05
	555.056
	3811.97
	3508.05
	757.484
	19615
	3819.52
	1695.26
	3441.74
	2169.08
	1187.59
	4886.81
	1868.42
	2751.38
	1863.13
	1357.72
	4483.3
