# Supplementary material for: Sleep-related hypermotor epilepsy associated mutations uncover important kinetic roles of α4β2- nicotinic acetylcholine receptor intracellular structures
Source: PLoS One. 2021 Mar 3;16(3):e0247825. doi: 10.1371/journal.pone.0247825 (PMC7928491; doi:10.1371/journal.pone.0247825)
Supplement: S4 Data — Raw data were determined using QuB, and LS α4β2-nAChR data are separated by amplitude class designation. (XLSX) [file pone.0247825.s004.xlsx]

## Sheet: a4R336H HS
Mean number of openings within a burst (>2events)
a4R336H HS
			112013_0025	112013_0028	112013_0030	2014_03_11_0004	102413_0011	2014_10_14_0000	2014_10_14_0008	2014_10_14_0037
			1	3	2	1	2	2	none	1
			1	2	1	1	2	1		1
			3	1	1	2	1	1		1
			4	1	1	1	1	1		1
			5	1	1	1	2	1		1
			2	1	4	2	1	1		1
			1	1	2	1	1	2		1
			3	5	5	1	1	1		1
			1	1	1	1	1			1
			1	5	1	3	2			1
			1	1	16	1	1			2
			1	1	2	1	1			1
			1	1	1	1	1			1
			1		12	3	5			1
			2		2	1	1			1
			5		6	1	1			1
			1		1	1	1			1
			1		2	1	1			1
			1		1	3	1			1
			1		4	2	1			1
			1		1	2	1			1
			1		3	2	1			2
			1		4	3	1			1
			1		1	1	1			1
			2		4	7	1			1
			1		4	4	1			2
			2		1	3	2			4
			1		1	3	1			2
			1		1	1	1			1
			4		3	2	1			1
			1		2	2	1			1
			2		1	2	1			1
			1		2	1	1			1
			2		10	1	1			1
			2		3	1				1
			1		5	3				1
			2		4	1				2
			1		1	1				1
			1		5	1				1
			1		3	1				1
			1		2	1				1
			2		3	2				1
			1		2	2				1
			2		8	2
			1		5	1
			1		3	1
			1		1	1
			2		1	1
			2		3	1
			6		1	1
			1		2	1
			2		2	1
			1		4	1
			1		1	1
			1		4	1
			4		1	2
			3		1	2
			4		2	1
			3		2	1
			1		1	3
			1		1	1
					5	1
					5	2
					3	2
					1	2
					1	5
					1	2
					1	1
					1	1
					1	2
					1	2
					1	1
					2	2
					1	1
					1	1
					1	1
					1	1
					2	1
					4	4
					3	2
					1	2
					1	2
					2	1
					3	1
					1	1
					1	1
					4	1
					1	2
					1	1
					1	1
					1	1
					1	2
					1	1
					3	2
					4	1
					1	1
					1	1
					1	2
					1	4
					8	1
					3	2
					1	5
					1	4
					3	3
					1	2
					3	3
					3	1
					1	1
					1	2
					1	3
					1	1
					1
					1
					1
					2
					1
					1
					4
					1
					1
					3
					1
					6
					2
					2
					4
					1
					1
					1
					1
					1
					1
					2
					2
					2
					1
					1
					1
					1
					1
					1
					1
					5
					1
					1
					1
					1
					1
					2
					5
					1

## Sheet: b2V337G HS
Mean number of openings within a burst (>2events)
b2V337G HS
		102413_0016	102413_0017	2014_03_19_0004	2014_03_19_0007	2015_03_24_0008	2015_03_24_0012
		1	2	1	1	3	11
		3	6	3		2	2
		2	5	1		2	6
		1	1	1		4	2
		1	1			3	3
		2	1			2	14
		1	1			4	7
		6	2			4	3
		12	1			2	2
		2	4			2	7
		2	1			2	2
		2	1			2	4
		1	1			2	7
		1	4			5	5
		1	4			5	2
		6	5			13	3
		2	2			3	2
		2	1			5	2
		1	1			2	2
		2	1			2	3
		2	1			2	6
		3	2			2	3
		1	2			4	2
		3	4			4	10
		2	1			2	6
		3	1			3	1
		6	1			3	2
		11	1			2	2
		1	4			7	3
		1	2			4	2
		7	5			2	2
		3	1			2	7
		1	1			2	3
		1	1			2	2
		1	1			2	3
		1	2			2	2
		1	2			2	3
		1	4			5	4
			2			2	3
			1			3	4
			1			2	5
			5			2	2
			1			3	2
			1			2	11
			5			2	6
			3			3	5
			1			3	7
			2			3	2
			4			2	8
			1			2	5
			3			2	2
						2	3
						2	4
						2	4
						2	5
						3	7
						3	5
						2	2
						4	5
						4	5
						2	11
						2	4
						2	2
						2	3
						3	14
						4	3
						2	4
						3	6
						3	3
						2	1
						3	2
						4	2
						2	1
						4	5
						3	3
						2	2
						3	2
						2	4
						2	5
						2	4
						3	6
						3	3
						2	2
						4	2
						5	4
						3	3
						2	3
						6	3
						2	18
						1	5
						2	2
						2	2
						4	3
						2	9
						4	3
							2
							9
							2
							3
							5
							3
							2
							2
							6
							2
							2
							12
							2
							1
							3
							2
							6
							4
							2
							3
							9
							4
							3
							5
							2
							3
							2
							2
							5
							2
							6
							5
							2
							6
							3
							2
							2
							4
							2
							2
							5
							3
							7
							7
							5
							7
							6
							4
							2
							3
							5
							6
							2
							5
							2
							7
							2
							2
							3
							4
							2
							4
							8
							3
							3

## Sheet: a4R336H low ACh LS
Mean number of openings within a burst (>2events)
a4R336H LS
Low ACh
		020314_0016			020414_0001			020414_0008			2014_10_027_0025			020314_0014
		SM	LG		SM	LG		SM	LG		SM	LG		SM	LG
		2	none		1	none		1	none		1	1		2	none
		1			1			2			1	1		1
		2			1						6	1		2
		10			1						1	1		10
		1			1						10	1		1
		2			1						2	1		2
		1			1						1	1		1
		2			1						1			2
		2			1						8			2
		1			1						1			1
		10									1			1
											3

## Sheet: a4R336H high ACh LS
Mean number of openings within a burst (>2events)
a4R336H LS
High ACh
		102413_0000			020314_0000			020314_0002			2014_10_28_0010			2014_10_28_0025			2014_10_28_0033			2014_10_28_0044			2014_03_30_0013
		SM	LS		SM	LS		SM	LS		SM	LS		SM	LS		SM	LS		SM	LS		SM	LS
		2	1		1	1		1	1		1	1		1	1		1	1		1	1		2	2
		1	1		3	3		2	1		2	3		1	1		1	1		1	1		2	3
		2	1		1	1		2	1		1	1		1	4		2	1		1	1		2	2
		1	1		7	1		1	1		1	4		1	2		4	1		1	1		2	2
		1	1		3			1	1		1	3		1	1		1	3		1	2		1	3
		1	1		1			2	2		1	6		1	2		1	1		1	1		2	2
		2	1		1			1	1		1	1		1	6		1	2		1	1		2	2
		3	1		1			1	1		1	2		1	1		1	1		1	1		2	2
		1	2		1			1	1		1	1		1	1		1	3		1	1		2	2
		2	1		1			1	1		1	3		1	2		1	1		2	1		2	2
		2	1		1			1	1		1	3		1	1		3	1		1	1		2	2
		1	1		1			2	1		1	1		1	1		2	1		1	1		2	2
		1	1		1			2	2		1	1		1	1		1	1		2	1		2	2
		1	1		1			2	1		1	1		2	3		1			2	1		4	3
		1	1		1			1	2		1	1		1	2		1			1	2		3	2
		1	1		1			2	1		2	1		1	1		1			1	1		2	2
		1	1		1			1	1		1	1		1	1		2			1	1		2	2
		1	1		1			2	1		1	1		2	2		4			1	1		3	4
		1	1		2			1	1		1	1		1	1		6			1	1		2	3
		1	1		3			1	2		1	2		1	4		1			1	1		2	3
		2	1		1			1	1		3	1		1	1		1			1	1		2	3
		1	1		4			3	1		2	1		1	1		1			1	1		2	2
		1	1		1			1	3		1	2		1	1		1			1	2		2	4
		1	1		5			5	1		1	1		3	7		1			1	1			2
		1	1		1						1	1		2	1		1			1	1			2
		2	1		1						1	2		3	5		1			1	1			2
		1	2		3						1	1		1	2		1			1	1			3
		2	1		2						1	2		1	2		1			1	1			2
		2	1		1						1	1		2	2		1			1	1			2
		2	1		1						2	2		1	2		1			1	1			2
		1			1						1	2		1	1		2			1	2			3
		4			1						1	2		1	1		2			1	1			2
		1			1						1	2		3	2		1			1	2			3
		1			1						1	2		1	2		1			1	2			2
		2			1						1	1		1	1		1			1	1			2
		1			5						1	6		1	1		1			1	1			2
		1			1						1	1		2	2		6			3	1			2
		1			4						1	3		1	1		2			1	1			3
					1						1	2		1	2		1			1	3			3
					1						1	2		1	2		1			1	1			2
					1						1	1		1	2		2			1	1			5
					1						1	1		3	1		3			1	1			2
					1						1	1		1	1		5			1	1			2
					1						1	1		1	1		1			1	1			2
					2						1	2		1	2		1			1	1			3
					1						1	1		1	1		2			1	1			3
					1						1	2		1	1		2			1	1			2
					1						1	1		1	4		1			1	1			3
					2						1	3		1	1		1			1	1			2
					1						3	2		1	4		1			1	1			2
					1						1	2		1	2		2			1	1			2
					1						3	1		1	2		1			1	1			2
					1						1	1		1	1		11			2	1			2
					6						1	1		1	5		1			1	2			2
					1						1	1		1	1		3			1	1			2
					1						1	1		1	1		1			2	1			1
					4						5	1		3	5		1			1	1			2
					1						1	1		1	3		1			1	1			2
					1						1	1		2	3		1			1	3			2
					1						2	1		2	1		2			1	1			3
					3						1	1		1	1		1			1	1			2
					1						2	2		1	1		2			1	1			2
					1						1	1		1	1		1			1	2			2
					1						1	1		1	4		3			2	1			2
					1						1	1		1	2		1			1	1			4
					1						1	2		1	2		1			1	2			2
					1						1	1		1	2		1			1	1			3
					3						1	3		1	1		1			2	1			2
					1						1	1		2	2		1			1	1			4
					1						1	1		1	3		1			1	4			2
					2						1	3		1	8		1			2	3			2
					2						1	1		1	3		1			1	1			2
					2						1	1		1	1		1			1	1			2
					4						2	1		2	1		1			1	1			2
					1						1	1		2	7		1			1	2			4
					1						2	3		1	1		1			1	2			2
					1						1	1		6	1		1			1	1			2
					1						1	1		1	1		1			2	1			3
					2						1	1		1	1		1			1	1			2
					1						2	1		1	2		1			2	1			2
					1						2	3		1	1		1			1	2			3
					1						2	1		1	2		1			1	1			2
					2						1	1		1	1		1			1	3			2
					1						2	1		1	1		1			1	1			2
					1						1	1		2	2		1			1	1			3
					1						1	2		1	1		1			1	1			2
					1						1	2		1	1		1			1	1			2
					1						1	1		1	1		1			1	1			3
					1						1	2		1	6		3			1	2			3
					1						1	2		2	1		1			1	1			2
					1						1	1		1	2		1			2	1			4
					1						1	1		1	4		1			1	1			3
					1						1	1		1	1		3			2	2			3
					1						1	1		2	1		1			1	2			3
					2						2	2		1	1					1	2			3
					1						1	2		1	1					1	2			2
					1						1	1		1	6					1	2			3
					2						1	1		1	1					1	2			4
					1						1	2		1	2					1	1
					1						1	1		1	2					1	2
					1						1	1		1	1					1	1
					3						2	1		1	1					1	2
					4						1	1		2	2					1	3
					1						1	2		4	1					2	1
					3						1	2		2	1					1	1
					1						1	2		2	1					1	1
					1						1	3		1	2					1	1
					1						1	2		2	1					1	2
					2						2	1		1	1					1	1
					1						1	1		1	1					1	2
					1						1	1		1	1					1	1
					1						1	1		2	3					1	1
					1						1	1		1	1					1	1
					1						1	1		1	1					1	1
					2						1	1		1	2					1	1
					1						1	1		1	4					1	2
											1	1		1	1					1	2
											1	1		2	1					2	1
											1	2		2	3					1	1
											1	1		1	1					1	1
											1	1		1	1					1	2
											1	1		3	1					1	1
											1	1		1	1					1	1
											1	1		1	2					1	1
											1	2		2	1					1	1
											1	1		1	3					2	2
											4	1		1	2					1	1
											1	1		1	3					1	2
											1	1		3	3					1	1
											1	1		2	1					1	2
											1	1		1	1					1	1
											1	1		2	1					1	1
											2	4		1	3					1	5
											1	1		1	2					1	1
											1	1		3	3					1	1
											1	2		4	14					1	2
											3	1		4	1					1	1
											1	1		1	1					1	2
											1	1		1	3					1	1
											1	1		2	2					1	1
											2	1		1	4					1	1
											1	1		4	2					1	1
											1	1		1	1					1	1
											1	1		3	2					1	1
											1	1		3	2					1	2
											2	1		2	6					1	1
											2	1		1	3					1	1
											1	1		2	3					1	1
											1	1		3	1					1	1
											1	1		1	4					1	1
											1	1		1	1					1	1
											3	1		1	3					2	3
											1	1		1	3					1	2
											1	1		2	2					1	1
											1	1		1	2					1	1
											1	2		1	3					1	2
											2	1		2	1					1	1
											1	2		2	2					1	1
											1	1		2	1					1	1
											1	2		2	2						1
											1	1		1	1						3
											1	2		1	5						1
											1	2		1	1						1
											2	2		2	1						1
											1	2		1	5						1
											1	1		2	1						1
											1	1		1	3						2
											1	1		1	2						1
											1	3		2	1						2
											1	2		2	1						1
											1	1		1	1						1
											1	1		2	1						1
											1	1		2	3						2
											1	2		1	3						1
											1	1		2	1						1
											1	1		1	2						3
											1	1		1	3						1
											2	1		1	4						1
											1	2		1	4						2
											1	1		1	4						1
											1	1		1	1						1
											2	1		2	4						1
											1	1		2	1						1
											1	1		1	1						1
											1	1		1	1						1
											1	1		4	1						1
											1	1		2	2						1
												1		2	7						1
												1		3	1						1
												2		1	1						1
												1		1	1						1
												1		2	1						3
												2		4	4						1
												1		1	2						1
												2		1	1						1
												1		1	1						1
												1		1	1						2
												2		1	3						1
												1		3	4						1
												1		1	4						1
												1			2						1
												1			3						2
												1			1						1
												1			1
												1			3
												2			2
												1			4
															1
															1
															1
															1
															2
															1
															2
															3
															5
															6
															1
															1
															1
															4
															1
															1
															1
															1
															2
															1
															1
															3
															2
															1
															1
															1

## Sheet: b2V337G low ACh LS
Mean number of openings within a burst (>2events)
b2V337G LS
low ACh
		012914_0009			012914_0013			2014_10_27_0068			2014_10_27_0076			2014_12_12_0045
		SM	LG		SM	LG		SM	LG		SM	LG		SM	LG
		1	1		3	1		2	1		1	1		1	1
		1	1		2	3		3	1		1	1		1	2
		1	2		2	1			1		2	4		3	4
		1	1		1	1					1			1	5
		1	1		1	1					1			1	1
		1	1		2	1					1			1	1
		2	1		2	3					1			1	2
		1	2		1						1			1	1
		1	1		1						2			4	1
		1	1		1						1			1	1
		1	1		1									1	2
		1	1		1									2	2
		1	1		1									1	2
		1	1		1									1	1
		1	1		1									1	1
		1	1		1									1	1
		2			1									1	6
					1									1	1
					1									1	1
					3									2	1
					1									1	2
					3									1	4
					1									1	1
					1									1	1
					2									1	1
					1									2	2
					3									1	2
					3									7	2
					1									10	1
					2									1	4
					5									1	2
					1									1
					1									1
					3									1
					2
					1
					2
					1
					2
					1
					3
					1
					1
					17
					1
					3
					2
					2
					3
					2
					1
					4
					5
					2
					2
					8
					4
					2
					1
					3
					1
					2
					2
					1
					2
					1
					2
					1
					2
					1
					1
					2
					9
					1
					1
					1
					1
					1
					1

## Sheet: b2V337G LS high ACh
Mean number of openings within a burst (>2events)
b2V337G LS
high ACh
		112613_0000			112613_0005			102313_0018			012814_0004			012814_0008			2014_12_11_0019			2015_03_23_0005
		SM	LG		SM	LG		SM	LG		SM	LG		SM	LG		SM	LG		SM	LG
		1	1		1	none		1	1		none	1		1	1		2	1		1	4
		2			1			3	3			1		1	1		2	1		1	2
		6			1			1	2			1		1	1		2	2			2
								1	1					1	1		1	1
								1						1	2		1	2
								2						1	1		3	1
								1						2			2	2
								2						1			2	1
								1						1			3	2
														1			1	1
														1			1	1
																	1	1
																	1	3
																	4
																	4
																	1
																	1
																	1
																	1
																	4
