# Supplementary material for: Sleep-related hypermotor epilepsy associated mutations uncover important kinetic roles of α4β2- nicotinic acetylcholine receptor intracellular structures
Source: PLoS One. 2021 Mar 3;16(3):e0247825. doi: 10.1371/journal.pone.0247825 (PMC7928491; doi:10.1371/journal.pone.0247825)
Supplement: S5 Data — Raw data values were measured using QuB. LS-isoform SHE-containing α4β2-nAChR data are separated by amplitude class designation. (XLSX) [file pone.0247825.s005.xlsx]

## Sheet: a4R336H HS
Burst Duration (length, >2 events)
a4R336H HS
			112013_0025	112013_0028	112013_0030	2014_03_11_0004	102413_0011	2014_10_14_0000	2014_10_14_0008	2014_10_14_0037
			0.58	2.03	1.56	1.195	6	3.22	none present	0.835
			4.685	2.555	1.045	2.08	3.72	0.67		2.09
			5.05	1.125	6.87	3.805	2.66	1.565		1.32
			3.14	2.39	0.82	1.53	1.32	5.19		5.485
			4.97	1.98	5.71	6.8	1.36	4.72		1.65
			1.875	2.545	7.8	2.49	0.88	1.085		3.565
			2.62	1.03	2.405	0.675	5.56	15.1		8.285
			2.925	6.465	6.115	2.565	1.1	2.205		7.94
			0.755	3.23	2.71	0.96	6.1			2.925
			0.935	4.425	0.89	8.69	9.62			2.285
			1.325	1.57	21.12	5.935	1.2			2.19
			1.755	2.22	3.88	3.23	8.42			2.07
			2.495	1.5	2.575	3.505	3.24			0.79
			0.57		15.675	10.33	8.2			5.33
			1.71		1.22	1.265	1.34			0.975
			5.185		8.545	3.545	2.62			1.95
			1.375		4	4.785	1.06			1.04
			0.705		2.715	5.015	2.72			1.835
			0.65		3.285	9.12	0.84			7.89
			3.305		2.735	7.83	0.94			4.24
			0.44		2.84	6.02	3.26			2.26
			0.555		3.685	8.73	3.94			1.99
			0.64		7.44	8.29	1.84			0.37
			0.905		0.76	3.775	1.86			3.215
			1.56		3.51	24.19	6.94			5.33
			3.17		2.77	11.165	1.06			8.145
			1.56		8.065	8.425	1.74			2.285
			1.155		5.38	19.945	1.98			5.615
			1.66		0.61	1.135	6.58			1.455
			7.745		3.425	13.41	1			0.98
			1.225		3.02	9.41	7.2			3.935
			1.795		0.345	7.32	2.08			16.725
			0.715		4.18	3.72	4.78			2.515
			3.6		9.62	1.135	2.56			2.49
			1.905		4.33	4.65				1.015
			0.59		5.06	13.47				1.465
			4.36		9.315	5.935				1.71
			0.435		0.405	3.485				14.335
			4.27		6.33	2.83				3.69
			0.995		7.945	1.985				1.115
			0.945		1.46	2.29				1.695
			1.575		4.99	5.275				0.765
			0.715		5.845	4.655
			1.925		8.865	4.725
			1.495		5.91	5.315
			1.085		6.23	6.105
			0.87		2.49	5.67
			3.475		6.34	0.57
			1.51		2.95	0.93
			6.49		3.615	1.095
			0.85		1.775	2.29
			3.135		1.58	3.19
			1.485		2.905	1.315
			2.14		0.42	10.24
			0.83		7.685	6.54
			3.55		1.385	9.38
			3.41		0.49	4.45
			3.415		3.28	1.535
			2.02		3.125	0.98
			1.29		3.86	9.21
			1.18		0.815	5.31
					5.78	2.245
					5.1	6.81
					6.03	3.14
					0.57	6.525
					6.28	23.57
					1.335	5.11
					1.53	5.475
					1.265	1.905
					1.725	8.785
					7.095	3.695
					0.825	3.69
					1.625	1.2
					0.91	1.225
					5.6	10.19
					2.155	3.405
					1.325	0.56
					0.915	4.22
					7.02	11.36
					9.995	11.4
					5.975	7.19
					16.64	9.685
					9.72	1.86
					4.415	2.635
					4.835	2.61
					1.31	0.78
					5.18	2.405
					0.57	9.895
					16.47	3.45
					4.405	2.22
					1.835	5.775
					1.555	5.21
					7.565	4.085
					27.275	8.23
					5.565	1.435
					0.945	5.28
					3.535	4.99
					3	7.095
					0.655	14.625
					11.16	1.285
					5.405	6.925
					0.77	19.335
					3.055	27.815
					2.515	10.125
					5.935	3.23
					3.625	6.425
					6.3	3.15
					0.435	6.715
					1.12	5.685
					2.1	7.22
					4.485	5.915
					1.1
					3
					2.1
					1.945
					7.145
					2.245
					7.605
					0.675
					1.565
					4.37
					1.875
					9
					19.01
					17.105
					5.55
					6.535
					2.28
					0.855
					4.08
					2.77
					4.865
					5.605
					15.585
					1.565
					0.96
					1.63
					3.695
					1.66
					0.805
					4.105
					1.34
					8.805
					2.08
					6.155
					3.915
					2.3
					2.545
					1.57
					5.385
					2.76

## Sheet: b2V337G HS
Burst Duration (length)
b2V337G HS
		102413_0016	102413_0017	2014_03_19_0004	2014_03_19_0007	2015_03_24_0008
		1.32	1.88	0.75	3.015	5.83
		4.34	5.06	3.7		1.545
		1.46	5.84	1.36		0.96
		1.36	4.12	0.895		5.025
		2.02	0.46			4.75
		2.1	2.14			6.215
		2.66	0.64			11.625
		11.48	1.34			2.27
		13.1	1.8			3.17
		3.58	2.64			6.75
		0.98	3.52			1.5
		2.64	1.4			2.365
		0.8	1.66			2.305
		1.24	3.42			7.385
		1.1	6.5			11.985
		4.22	4.38			23.68
		1.24	1.18			13.25
		1.36	0.46			9.13
		0.56	3.02			2.32
		2.58	0.86			2.54
		1.68	0.96			6.845
		4.48	2			4.975
		0.9	3.74			9.725
		3.34	4.02			6.92
		2.16	0.86			3.13
		2.34	0.4			10.08
		6.9	0.76			8.465
		12.5	1.26			1.415
		0.6	5.48			28.775
		0.64	2.28			13.335
		10.94	6.6			2.595
		3.32	0.92			4.415
		1.14	0.58			6.815
		0.74	0.56			0.845
		2.68	1.22			12.555
		1.22	3.92			2.315
		0.74	3.06			9.97
		0.54	5.08			4.695
			2.46			0.76
			1.7			2.22
			1.02			4.215
			7.58			2.82
			0.38			4.515
			0.8			1.49
			5.76			3.365
			2.98			12.755
			0.72			6.635
			2.18			4.635
			4.84			4.43
			2.98			12.35
			6.9			6.82
						3.12
						1.915
						10.83
						8.635
						9.775
						5.165
						1.545
						11.055
						5.88
						1.525
						5.87
						2.11
						6.325
						7.615
						8.415
						3.905
						3.155
						11.75
						3.22
						3.72
						9.53
						1.2
						4.83
						16.085
						5.465
						14.815
						2.505
						7.4
						7.135
						11.095
						10.2
						1.73
						8.86
						16.77
						4.675
						4.785
						17.815
						14.815
						3.355
						4.11
						2.51
						16.27
						3.485
						8.91

## Sheet: a4R336H low ACh LS
Burst Duration (length, >2 events)
a4R336H LS
Low ACh
		020314_0016			020414_0001			020414_0008			2014_10_027_0025			020314_0014
		SM	LG		SM	LG		SM	LG		SM	LG		SM	LG
		1.435	none		1.185	none		1.445	none		1.75	2.105		4.12	none
		1.455			1.305			3.425			2.615	4.41		0.79
					2.575						8.165	3.83		1.56
					1.35						0.575	2.38		23.285
					1.745						11.415	1.9		1.365
					0.33						2.625	3.325		2.635
					3.535						2.575	3.785		5.66
					0.695						1.52			2.99
					2.255						9.445			6.695
					1.044						1.015			2.56
											2.08			1.445

## Sheet: a4R336H high ACh LS
Burst Duration (length, >2 events)
a4R336H LS
High ACh
		102413_0000			020314_0000			020314_0002			2014_10_28_0010			2014_10_28_0025			2014_10_28_0033			2014_10_28_0044			2014_03_30_0013
		SM	LS		SM	LS		SM	LS		SM	LS		SM	LS		SM	LS		SM	LS		SM	LS
		1.2	1.02		1.28	1.07		2.24	0.895		1.12	1.33		0.27	1.07		1.84	0.6		0.43	6.91		1.88	3.295
		1.14	1.16		1.055	0.995		1.525	0.325		2.955	6.73		0.945	0.88		2.1	1.14		0.655	1.195		2.095	3
		0.44	3.52		1.2	0.195		2.28	1.855		1.625	2.14		0.515	2.305		4.615	4.5		0.985	0.955		3.65	4.46
		1.1	1.4		6.055	0.7		1.345	0.915		4.7	6.38		0.84	1.255		1.085	0.61		0.475	1.965		1.845	2.755
		3.94	1.74		1.89			1.165	2.23		0.86	4.47		0.875	0.785		0.535	0.405		0.745	2.48		3.285	9.43
		7.4	1.34		0.7			2.22	0.6		0.51	14.35		0.245	1.285		6	0.745		0.88	2.855		20.825	3.22
		0.32	6.66		0.245			0.92	0.35		0.535	2.085		0.69	4.5		2.1	1.17		5.415	1.69		2.035	2.385
		4.06	2.98		1.925			0.77	2.12		0.35	1.21		0.345	0.4		1.735	0.88		0.985	0.62		1.635	7.45
		3.26	0.62		0.825			0.37	0.935		0.97	1.005		1.83	0.745		11.005	1.105		0.66	2.29		9.805	5.855
		3.06	1.48		0.965			0.32	1.49		1.04	4.94		0.235	2.805		2.72	1.85		1.68	0.915		2.285	5.71
		1.88	1.1		0.22			2.51	0.495		0.53	2.555		1.51	0.205		0.405	2.83		0.975	1.44		4.865	2.08
		0.98	3.78		0.35			3.57	2.205		0.495	1.9		0.8	0.425		1.695	0.31		0.72	1.29		1.015	5.36
		1.2	0.88		0.195			1.69	1.71		0.93	0.88		1.88	0.465		2.155	1.53		1.985	3.86		1.755	3.765
		2.3	2.66		1.115			1.755	0.78		1.305	2.25		0.375	3.795		1.84	1.335		3.79	1.58		12.715	3.115
		0.6	1.32		0.525			1.185	1.67		3.53	0.595		0.18	1.565		0.825	4.875		0.615	2.165		5.175	7.11
		3.9	0.7		4.4			2.095	1.725		3.16	1.99		0.345	0.615		1.755	0.16		0.37	2.435		6.94	4.345
		0.62	1.06		0.425			0.945	2.495		0.78	0.87		1.485	0.28		0.425	3.26		0.675	1.575		6.73	2.01
		0.58	0.92		0.32			3.805	0.575		0.69	1.68		0.37	2.085		2.35	0.85		2.505	1.74		9.39	11.165
		1.46	3.66		0.82			0.75	0.345		0.595	1.42		0.2	0.38		3.425	8.055		0.755	3.32		3.085	6.55
		1.46	4.46		10.585			0.735	3.335		2.755	1.765		0.2	1.315		2.205	3.925		0.515	1.085		4.985	4.155
		1.54	0.62		1.035			0.62	1.055		6.355	1.185		0.255	0.525		1.105	6.35		0.685	0.885		5.29	5.37
		4.54	1.88		8.63			4.275	1.46		5.31	1.18		0.44	0.575		0.87	7.485		0.845	0.645		4.41	4.16
		2.3	1.08		0.645			1.555	3.585		0.475	0.685		1.77	0.365		4.115	2.24		0.45	0.85		2.95	6.095
		2.9	1.06		4.405			9.7	1.305		1.32	1.35		0.21	6.71		1.69	0.89		0.85	1.735			1.49
		0.74	3.06		0.93						0.65	1.42		0.4	0.165		2.29	3.09		0.645	1.385			4.32
		20.56	3.44		0.615						1.055	2.505		1.015	2.38		7.175	0.575		0.72	1.01			5.395
		0.64	2.58		1.05						0.845	2		0.35	2.47		1.125	1.725		0.7	1.035			5.265
		0.46	1.06		1.74						0.53	0.715		0.245	3.06		2.395	2.005		1.205	2.49			1.325
		5.04			0.35						1.315	1.55		0.495	0.925		6.16	0.53		0.38	1.09			3.06
		1.14			0.415						1.125	1.8		1.065	1.025		0.86	1.35		0.775	4.43			1
		3.26			1.135						0.73	1.81		2.41	0.41		0.85	2.495		1.04	2.955			4.375
					0.325						0.455	1.675		0.285	1.895		1.045	0.87		0.73	0.915			4.82
					1.79						0.61	2.61		0.7	1.82		4.535	1.295		0.5	1.605			9.195
					0.555						0.845	0.59		1.01	0.665		0.885	1.54		0.37	0.29			3.25
					0.265						0.74	11.135		0.505	0.305		0.505	9.755		1.935	0.385			0.78
					5.05						0.685	1.335		0.35	2.715		2.215	6.375		1.46	6.265			1.965
					0.22						0.795	5.56		0.35	1.82		1.095	1.385		0.69	1.21			5.135
					6.205						0.945	1.945		1.515	5.36		1.39	2.325		1.875	1.345			5.4
					0.195						0.405	5.535		2.27	1.39		4.25	0.35		0.805	1.31			6.43
					1.605						1.325	1.14		0.16	1.295		3.08	2.48		0.64	0.87			1.895
					0.54						0.785	1.22		2.585	0.51		0.73	1.575		2.24	1.555			8.5
					0.33						1.065	0.825		1.945	0.375		5.95	2.165		5.195	1.35			2.265
					1.525						0.54	0.335		4.965	1.265		1.105	0.735		4.785	8.46			3.19
					0.32						1.195	3.215		0.375	2.21		16.745	2.995		0.945	0.605			3.73
					3.365						1.53	2.125		1.04	0.525		6.475	1.65		1.795	0.63			3.25
					0.77						1.01	2.25		0.225	0.615		1.435	0.32		0.355	1.955			5.34
					0.245						0.73	0.94		0.315	6.055		0.33	1.825		1.095	0.95			5.035
					0.78						2.04	7.25		0.295	0.165		0.535	0.8		0.415	0.495			6.85
					1.625						0.595	4.95		0.455	6.51		3.76	0.24		0.54	2.195			6.26
					0.325						3.075	5.255		1.7	2.345		7.01	0.565		0.495	2.115			2.22
					0.505						0.695	0.94		0.81	2.275		3.865	2.075		3.32	2.85			1.995
					0.555						0.695	0.455		0.86	1.055		2.14	1.045		1.105	0.555			1.55
					1.145						0.7	0.93		0.335	3.53		1.355	3.905		0.425	0.55			4.69
					2.645						0.805	2.63		1.915	0.865		3.505	1.855		2.01	1.335			3.965
					0.465						6.185	0.76		0.455	0.435		10.35	0.47		1.32	4.085			5.15
					0.56						0.38	1.22		2.37	7.67		0.845	1.665		0.72	10.65			1.39
					2.535						0.515	1.7		0.925	1.27		0.685	4.725		1.035	2.405			3.375
					1.62						0.555	1.88		0.3	3.145		2.425	0.33		0.83	1.365			4.885
					0.905						1.375	1.155		1.635	1.255		7.26	0.18		1.58	2.635			6.23
					0.22						0.61	1.76		0.42	3.63		0.925	1.505		0.82	2.33			3.595
					1.935						0.91	2.685		0.22	0.415		2.21	0.74		0.825	2.5			2.775
					2.42						0.465	0.5		0.905	0.985		3.345	0.61		1.4	1.805			1.285
					0.395						1.33	1.395		0.605	1.97		1.97	1.41		0.72	1.785			3.74
					0.335						0.715	0.195		0.42	0.94		2.285	4.835		2.3	0.74			3.98
					0.845						0.94	2.79		1.7	6.08		14.46	0.655		0.98	0.31			5.64
					0.25						0.99	2.58		0.66	1.54		5.81	4.08		0.93	1.05			3.15
					0.69						0.365	3.155		0.61	0.755		2.045	1.21		0.29	8.03			5.365
					3.16						1.275	0.95		0.28	0.83		0.41	2.595		0.435	11.185			5.04
					0.97						1.555	0.62		0.585	3.905		1.995	1.12		0.875	1.415			7.495
					0.66						1.715	2.83		0.76	10.77		0.63	5.41		0.34	1.07			4.015
					2.55						0.74	1.595		1.64	4.085		0.925	0.85		0.44	0.165			1.93
					3.195						0.57	1.175		1.425	0.325		1.33	1.77		1.145	2.715			5.34
					2.115						0.76	0.84		0.275	1.21		2.52	1.63		0.915	1.1			2.12
					2.125						1.62	1.875		9.7	4.5		0.6	1.55		1.105	1.115			4.375
					0.925						1.43	2.765		0.485	0.275		1.825	1.255		1.66	1.97			7.415
					1.67						0.39	0.7		1.005	0.565		0.395	1.19		4.15	2.075			3.785
					0.405						0.835	0.92		0.995	0.25		0.37	0.85		1.38	1.385			6.49
					1.15						1.09	0.825		0.495	0.375		2.265	0.82		7.68	3.52			5.835
					1.175						0.6	1.115		0.27	3.19		0.51	1.615		1.69	5.865			1.545
					0.23						1.26	6.79		1.27	1.245		0.785	4.285		0.71	10.925			2.66
					0.365						1.21	1.3		0.19	1.365		0.585	0.88		0.615	0.285			5.74
					0.21						0.77	1.18		3.94	0.2		1.01	0.515		14.525	0.555			2.325
					2.76						0.63	1.12		3.605	0.31		1.75	3.52		0.6	0.905			3.335
					0.66						0.565	1.23		0.66	1.425		0.485	1.37		0.44	0.535			1.245
					0.815						0.605	1.39		1.395	2.01		2.325	0.87		0.725	0.75			3.82
					1.35						0.455	2.185		0.6	0.145		1.005	1.225		0.7	1.77			6.295
					0.515						1.92	0.765		0.49	0.895		0.575	1.245		0.775	0.495			2.41
					0.335						0.59	3.09		2.075	3.595		0.57	0.55		1.23	2.19			6.51
					0.35						2.055	2.36		0.245	1.825		1.455	6.125		0.605	0.435			9.07
					1.165						0.815	1.14		0.325	4.82		2.75	1.755		1.65	1.965			10.34
					0.67						1.145	1.15		0.585	6.79		2.085	8.895		0.655	6.81			9.92
					0.815						0.64	1.795		0.235	0.31		0.7	1.455		1.495	2.18			9.57
					1.39						0.86	1.09		1.07	0.255		1.765	0.395		0.67	2.075			14.71
					0.705						0.555	0.695		1.115	0.525		0.605	0.445		1.335	4.68			11.985
					3.59						0.835	0.86		0.315	0.215		21.475	0.835		1.635	3.545			16.57
					0.575						1.01	0.645		0.94	4.04		0.54	2.31		0.67	0.83			5.05
					0.49						0.445	0.91		8.59	1.525		5.21	2.555		1.06	4.915			4.645
					0.85						1.03	1.44		0.955	0.58		1.075	4.425		0.53	0.83			10.735
					0.75						0.38	1.8		0.625	1.12		1.105	0.685		1.385	3.69
					1.83						1.315	0.47		0.285	0.555		4.025	3.03		0.58	3.55
					0.67						2.845	0.825		1.575	0.27		0.72	1.57		0.745	2.86
					2.48						0.59	1.74		0.605	1.43		1.33	0.43		2.445	1.19
					6.35						0.3	6.02		0.41	2.795		0.625	1.765		0.845	0.95
					0.565						0.885	6.29		0.285	0.555		0.82	2.575		1.28	0.825
					2.195						1.02	2.035		1.01	0.145		1.85	12.17		0.775	3.68
					0.26						0.31	7.005		1.23	0.845		2.6	4.955		1.02	1.2
					1.25						1.355	5.065		0.82	0.34		0.665	7.07		7.875	6.64
					0.9						0.575	0.805		0.245	0.2		1.91	0.75		0.965	8.345
					0.915						1.2	0.68		1.44	1.175		1.615	7.03		0.76	3
					1.09						0.785	1.485		0.22	0.515		7.1	3.305		0.675	1.06
					0.49						0.69	1.375		0.745	3.63		3.55	0.835		0.735	5.715
					0.915						0.645	1.245		1.28	1.95		1.795	2.995		3.735	1.84
					0.35						0.77	0.575		0.24	0.62		1.245	1.14		4.01	0.56
					0.265						0.635	4.615		0.51	1.425		1.71	0.855		1.06	3.795
					1.22						0.645	1.665		1.88	2.845		2.76	0.33		0.515	0.4
					0.455						1.12	2.46		1.235	2.665		1.45	2.245		0.655	0.485
											0.86	2.1		0.34	0.82		1.475	2.575		1.675	3.12
											0.885	1.49		0.61	1.525		2.835	1.895		1.06	2.01
											4	0.915		0.225	0.365		5.015	1.705		0.51	1.02
											0.905	1.465		0.49	0.405		0.99	0.955		4.35	0.335
											0.585	0.805		0.485	1.155		0.475	0.645		0.94	1.145
											0.675	3.89		10.155	1.355		2.095	1.675		0.69	2.785
											0.98	0.795		0.45	0.89		2.84	0.475		1.61	1.3
											1.17	1.16		0.335	0.67		0.645	0.585		0.94	2.99
											0.535	1.56		2.535	2.14		0.49	0.32		1.08	2.37
											0.625	0.83		0.26	1.675		1.22	2.2		1.625	2.56
											0.365	3.915		0.52	2.735		1.695	1.16		0.39	3.64
											1.43	2.71		1.14	5.01		5.495	1.05		0.675	1.35
											0.565	4.65		6.06	1.035		3.92	0.19		0.78	5.595
											1.02	0.61		2.4	0.455		3.345	0.295		0.635	0.485
											1.14	0.825		0.805	1.8		2.91	0.275		0.86	1.445
											1.18	2.845		0.305	1.86		3.255	1.18		0.615	0.6
											0.92	3.61		2.65	1.735		3.47	0.315		0.965	1.59
											0.925	1.785		0.355	2.295		6.12	0.93		2.57	5.07
											0.86	0.95		1.95	12.145		2.915	1.93		1.595	1.385
											0.64	1.135		0.32	0.345		1.5	0.93		0.56	3
											0.92	1.23		2.315	1.115		2.72	6.145		0.525	0.335
											2.3	0.61		3.17	3.335		0.615	8.545		1.57	1.815
											0.615	0.66		1.1	8.825		1.47	1.08		2.005	0.595
											0.92	0.72		0.36	6.515		2.205	3.62		0.565	0.375
											4.495	0.64		3.015	3.91		0.63	2.365		0.435	2.465
											0.89	1.185		2.35	0.665		1.29	1.81		1.285	0.91
											1.005	1.07		0.37	0.625		4.265	0.86		0.81	0.34
											1.09	0.43		0.64	0.865		4.325	0.445		2.66	0.875
											0.785	1.16		0.45	6.425		0.9	1.09		1.68	3.475
											2.24	1.875		1.295	4.45		4.04	2.195		0.805	0.625
											0.32	0.45		0.745	2.35		0.775	1.14		1.89	1.12
											0.985	0.535		0.87	0.21		1.575	1.605		0.705	6.095
											1.03	1.2		0.255	3.195		2.885	4.495		0.84	4.325
											0.895	1.1		1.04	0.285		0.59	0.72		0.42	2.31
											0.71	2.095		3.87	6.205		2.675	1.085		0.205	2.915
											0.745	1.705		1.77	5.055		0.81	0.895		0.664	4.075
											1.73	2.005		1.275	1.99		1.445	0.645			2.635
											0.47	0.615		0.6	1.65		0.61	1.01			1.405
											0.79	4.145		0.375	2.335		2.22	0.313			3.03
											0.96	1.395		0.29	0.47		1.77				1.935
											0.77	1.565		0.55	1.225		1.33				1.71
											0.655	1.65		0.4	1.34		0.64				0.935
											1.505	1.91		1.79	2.72		7.22				0.775
											0.555	2.12		0.73	0.69		4.725				1.14
											0.815	1.49		0.36	7.45		3.77				0.825
											0.855	0.685		1.295	0.185		0.97				0.645
											0.825	6.17		0.67	1.54		1.96				3.8
											0.77	5.015		0.245	2.455		1.375				0.375
											0.875	3.7		0.41	2.35		2.985				5.285
											0.49	1.45		1.09	13.065		2.405				2.975
											1.01	0.51		0.375	1.535		1.31				0.37
											0.51	1.795		0.835	3.365		1.945				1.345
											0.38	0.83		0.235	5.235		0.925				1.455
											0.605	0.895		0.24	0.695		1.2				8.645
											1.79	0.585		0.705	0.38		1.28				2.745
											0.895	0.945		0.365	1.435		1.29				5.49
											0.81	1.475		0.85	1.855		1.54				0.565
											2.765	1.365		0.27	0.505		1.38				0.265
											0.59	0.655		2.46	3.86		3.745				5.57
											1.065	0.485		2.24	1.915		3.785				3.07
												1.93		0.315	4.975		0.795				3.555
												1.275		0.395	1.085		0.665				2.34
												1.32		2.325	3.925		1.955				5.755
												1.71		0.835	0.59		1.945				0.425
												0.86		0.71	2.76		4.725				0.965
												1.06		1.09	0.6		0.84				0.7
												1.22		1.235	0.75		3.26				1.725
												2.16		0.735	0.695		0.95				0.59
												2.01		1.545	0.71		0.88				1.55
												0.94		3.495	1.89		0.635				0.97
												3		0.655	4.53		0.32				2.295
												2.18		0.285	0.725		2.985				1.205
												1.78		0.52	0.375		0.78				0.82
												1.755		0.515	0.37		0.655				0.805
												1.9		0.925	0.305		2.44				1.11
												2.205		1.34	3.025		6.12				2.555
												0.965		0.35	0.505		4.58				1.3
												0.645			0.285		3.38				1.47
												0.345			1.425		0.75				0.79
												0.615			0.67		6.27				0.305
												1.775			1.42		5.535				0.88
												0.755			2.555		2.59				1.445
												1			4.29		2.235
												3.345			2.395		0.555
												2.08			2.19		3.105
															1.525		0.85
															0.52		1.39
															2.52		4.155
															3.505		2.87
															2.15		3.01
															2.64		0.99
															0.34		0.59
															1.125		1.43
															0.535		4.795
															1.205		1.04
															0.215		19.54
															0.935		1.35
															1.995		1.36
															1.935		3.525
															3.37		2.82
															1.615		2.855
															2.285		1.24
															0.155		2.325
															1.99		1.59
															1.88		0.75
															0.48		1.575
															0.185		0.67
															0.53		1.765
															0.695		3.285
															0.56		1.76
															0.365		4.01
															1.12		1.08
															1.545		1
															0.215		3.99
															0.54		5.16
															0.623		1.795
																	0.665
																	0.565
																	2.505
																	2.77
																	4.915
																	8.77
																	4.84
																	0.59
																	3.265
																	0.9
																	3.095
																	0.62
																	5.735
																	0.81
																	3.98
																	0.255
																	0.33
																	4.17
																	28.695
																	13.775
																	2.395
																	27.685
																	1.585
																	2.31
																	2.895
																	2.225
																	3.915
																	5.735
																	5.48
																	1.47
																	0.625
																	17.455
																	2.295
																	20.625
																	2.675
																	11.87
																	1.595
																	0.435
																	7.345
																	34.71
																	45.35
																	17.18
																	11.195
																	4.72
																	1.375
																	7.02
																	13.505
																	0.685
																	1.04
																	7.71
																	2.275
																	4.515
																	1.69
																	15.015
																	0.87
																	1.53
																	4.445
																	12.3
																	0.935
																	2.21
																	0.585
																	4.53
																	0.47
																	8.61
																	1.585
																	1.175
																	2.42
																	5.305
																	8.08
																	3.96
																	4.23
																	23.95
																	3.635
																	16.71
																	4.795
																	3.795
																	1.47
																	6.475
																	2.53
																	3.675
																	6.425
																	10.305
																	9.885
																	4.015
																	1.59
																	10.74
																	3.04
																	1.065
																	6.285
																	0.785
																	4.075
																	1.59
																	2
																	0.865
																	3.33
																	1.605
																	14.855
																	2.535
																	2.935
																	0.775
																	1.86
																	22.51
																	11.17
																	7.755
																	9.335
																	2.1
																	1.33
																	9.035
																	0.89
																	0.575
																	0.96
																	3.165
																	4.07
																	3.895
																	0.335
																	1.865
																	20.16
																	4.325
																	4.695
																	0.585
																	1.7
																	0.995
																	2.865
																	0.455
																	1.31
																	5.815
																	21.185
																	5.56
																	6.485
																	4
																	1.165
																	1.695
																	0.77
																	1.78
																	1.71
																	1.945
																	0.58
																	3.315
																	15.03
																	9.21
																	3.59
																	1.99
																	1.43
																	1.01
																	6.195
																	1.225
																	10.305
																	4.755
																	4.11
																	1.1
																	0.755
																	1.26
																	7.895
																	1.405
																	0.885
																	0.92
																	0.62
																	4.715
																	2.14
																	0.605
																	5.86
																	0.485
																	7.99
																	4.475
																	0.605
																	6.905
																	13.105
																	1.245
																	6.14
																	2.775
																	1.285
																	8.615
																	11.425
																	3.185
																	2.515
																	3.55
																	2.595
																	2.925
																	5.74
																	3.475
																	0.895
																	2.365
																	10.02
																	1.175
																	1.88
																	1.225
																	3.665
																	0.96
																	1.74
																	10.285
																	1.81
																	1.47
																	1.085
																	1.43
																	1.22
																	1.83
																	1.37
																	33.955
																	3.18
																	4.37
																	1.255
																	0.745
																	0.325
																	7.06
																	6.32
																	5.925
																	1.73
																	9.66
																	3.485
																	1.05
																	6.16
																	1.475
																	1.46
																	1.22
																	0.72
																	6.55
																	0.43
																	1.435
																	3.855
																	3.925
																	2.055
																	5.31
																	2.3
																	3.095
																	2.26
																	3.005
																	2.995
																	0.625
																	0.925
																	2.715
																	0.515
																	0.97
																	8.375
																	8.695
																	3.84
																	1.185
																	1.075
																	2.875
																	5.135
																	5.95
																	4.535
																	3
																	3.515
																	1.275
																	1.96
																	1.325
																	1.355
																	3.165
																	1.235
																	5.98
																	1.625
																	2.13
																	3.645
																	1.255
																	1.24
																	4.905
																	2.73
																	1.145
																	1.96
																	1.095
																	1.13
																	0.52
																	0.705
																	2.09
																	0.335
																	1.08
																	1.305
																	0.95
																	1.14
																	0.47
																	4.88
																	1.62
																	9.495
																	1.905
																	1.03
																	0.485
																	1.155
																	1.05
																	1.655
																	2.83
																	2.62
																	0.795
																	1.32
																	2.115
																	1.165
																	4.245
																	2.6
																	1.295
																	3.785
																	0.555
																	1.305
																	0.63
																	0.755
																	1.3
																	0.995
																	0.395
																	0.985
																	1.05
																	1.47
																	1.225
																	2.835
																	3.33
																	4.205
																	4.145
																	0.545
																	1.465
																	0.76
																	3.23
																	1.835
																	3.46
																	1.74
																	8.45
																	0.84
																	2.745
																	1.365
																	1.76
																	0.93
																	3.385
																	0.875
																	0.65
																	1.23
																	0.99
																	1.795
																	0.835
																	1.02
																	2.08
																	0.905
																	1.135
																	3.55
																	1.91
																	2.8
																	2.14
																	1.835
																	2.27
																	9.21
																	2.415
																	0.51
																	1.265
																	1.465
																	0.99
																	3.85
																	1.96
																	1.715
																	4.85
																	11.995
																	2.53
																	1.835
																	3.615
																	2.225
																	7.275
																	4.88
																	3.9
																	2.275
																	2.48
																	0.665
																	0.625
																	4.875
																	34.09
																	0.67
																	6.275
																	10.89
																	2.07
																	0.76
																	14.44
																	2.8
																	1.375
																	0.68
																	1.1
																	1.17
																	5.015
																	6.58
																	0.975
																	25.01
																	1.985
																	2.145
																	2.325
																	26.455
																	2.195
																	2.155
																	3.335
																	4.095
																	3.77
																	1.38
																	3.99
																	5.72
																	7.14
																	0.755
																	2.69
																	8.275
																	1.15
																	4.08
																	13.135
																	15.17
																	32.76
																	1.715
																	4.52
																	2.34
																	4.795
																	12.445
																	4.035
																	0.545
																	0.335
																	1.835
																	2.555
																	3.715
																	0.89
																	4.41
																	1.37
																	2.875
																	1.68
																	1.05
																	2.77
																	0.44
																	1.565
																	3.305
																	1.575
																	5.78
																	6.02
																	3.275
																	4.245
																	3.37
																	1.68
																	0.545
																	4.995
																	0.79
																	1.045
																	9.355
																	3.58
																	0.39
																	3.765
																	1.25
																	1.585
																	4.79
																	3.465
																	1.62
																	14.47
																	7.08
																	8.68
																	1.295
																	5.37
																	5.8
																	0.71
																	13.995
																	3.205
																	0.64
																	1.065
																	2.33
																	2.29
																	0.96
																	2.005
																	0.56
																	1.42
																	8.55
																	2.34
																	0.71
																	4.715
																	5.84
																	2.505
																	1.07
																	10.11
																	7.825
																	3.65
																	6.09
																	2.18
																	1.355
																	0.835
																	4.155
																	4.105
																	1.235
																	0.32
																	0.75
																	18.525
																	1.895
																	0.875
																	3.525
																	3.78
																	1.17
																	3.17
																	1.535
																	3.235
																	1.515
																	5.03
																	1.67
																	0.415
																	0.765
																	1.275
																	6.965
																	8.105
																	1.255
																	5.035
																	0.955
																	2.15
																	1.92
																	2.175
																	0.5
																	0.6
																	0.725
																	0.955
																	1.455

## Sheet: b2V337G low ACh LS
Burst Duration (length, >2 events)
b2V337G LS
low ACh
		012914_0009			012914_0013			2014_10_27_0068			2014_10_27_0076			2014_12_12_0045
		SM	LG		SM	LG		SM	LG		SM	LG		SM	LG
		4.62	5.55		4.16	3.25		2.225	7.7		0.76	1.33		7.625	0.225
		1.285	9.485		4.475	11.325		3.25	4.505		0.875	2.2		3.095	0.585
		1.285	4.595		3.435	2.34			3.85		3.435	14.235			2.205
		1.09	3.35		1.235	2.975					0.37				0.285
		1.495	3.29		5.255	2.325					0.77				7.975
		0.535	4.985		6.345	1.475					0.6				1.835
		5.26	3.735		13.015	9.73					0.735				0.685
		3.99	5.05		6.645						1.23				0.765
		2.955	1.225		6.08						0.86				5.37
		2.605	1.66		2.895										1.845
		1.065	4.2		1.785										2.465
		3.34	3.23		0.93										2.59
		1.595	3.06		4.79										10.125
		0.925	2.765		5.44										3.01
		0.7	2.025		7.325										1.205
		4.17	1.86		3.25										0.9
		9.21			1.78										2.925
					1.02										10.595
					1.3										3.565
					13.4										6.97
					1.815										3.24
					26.04										11.005
					1.055										10.975
					3.83										13.255
					2.04										5.25
					3.125										0.375
					5.685										12.465
					4.28										2.03
					1.24										8.795
					3.02										41.445
					10.435										4.85
					1.78										3.085
					2.46										10.44
					4.225										28.865
					5.035										7.505
					3.435										3.93
					4.93										25.215
					2.275										1.205
					2.805										9.185
					0.685										20.08
					11.07										3.055
					7.955										12.57
					1.84										3.48
					25.805
					0.835
					7.715
					2.42
					2.04
					4.725
					2.99
					1.53
					7.345
					8.74
					1.78
					8.015
					20.975
					6.195
					2.465
					3.57
					8.76
					4.93
					2.97
					2.085
					3.725
					2.265
					3.99
					9.11
					2.61
					13.94
					1.715
					5.25
					11.275
					17.835
					1.995
					0.495
					3.215
					3.63
					2.035
					1.985

## Sheet: b2V337G high ACh
Burst Duration (length, >2 events)
b2V337G LS
high ACh
		112613_0000			112613_0005			102313_0018			012814_0004			012814_0008			2014_12_11_0019			2015_03_23_0005
		SM	LG		SM	LG		SM	LG		SM	LG		SM	LG		SM	LG		SM	LG
		none	2.51		2.295	none		4.5	2.3		none	2.365		1.635	4.13		1.06	1.595		0.34	5.94
					2.105			17.38	8.38			4.07		1.145	2.93		1.08	3.065			3.505
					0.68			3.12	3.26			5.14		0.725	5.57		1.79	6.73			2.13
								1.72	3.22					0.57	2.27		1.67	1.69
								0.5						0.875	4.62		0.455	8.18
								2.5						1.145	1.47		6.035	1.565
								1.14						2.195			2.69	6.42
								1.74						1.35			1.965	2.855
								4.64						0.555			2.15	2.86
														0.76			4.25	2.48
														1.91			1.035	1.24
																	1.43	2.465
																	0.705	4.505
																	8.015
																	9.835
																	0.385
																	1.52
																	0.91
																	0.8
																	7.975
